# Supplementary material for: Bis(2,2′-bipyridine-κ2 N,N′)(nitrato-κO)copper(II) perchlorate
Source: Acta Crystallogr Sect E Struct Rep Online. 2011 Feb 5;67(Pt 3):m306. doi: 10.1107/S1600536811002571 (PMC3051949; doi:10.1107/S1600536811002571)
Supplement: Supplementary file 1 [file e-67-0m306-sup1.cif]

##############################################################################
###                                                                        ###
###        Electronic paper (Acta Crystallographica Section E)             ###
###                                                                        ###
##############################################################################
#                                                                            #
# This CIF contains the data in a paper accepted for publication in Acta     #
# Crystallographica Section E. It conforms to the requirements of Notes      #
# for Authors for Section E, and has been peer reviewed under the auspices   #
# of the IUCr Commission on Journals.                                        #
#                                                                            #
# Full details of the Crystallographic Information File format               #
# are given in the paper "The Crystallographic Information File (CIF):       #
# a New Standard Archive File for Crystallography" by S. R. Hall, F. H.      #
# Allen and I. D. Brown [Acta Cryst. (1991), A47, 655-685].                  #
#                                                                            #
# The current version of the core CIF dictionary is obtainable from          #
# ftp://ftp.iucr.org/pub/cif_core.dic. The current version number is 2.4.    #
#                                                                            #
# Software is freely available for graphical display of the structure(s) in  #
# this CIF.  For information consult the CIF home page http://www.iucr.org/  #
# cif/home.html                                                              #
#                                                                            #
# This file may be used for bona fide research purposes within the           #
# scientific community so long as proper attribution is given to the journal # 
# article from which it was obtained.                                        #
#                                                                            #
##############################################################################
                                             
data_I
_audit_creation_method     SHELXL-97
_chemical_name_systematic
;
Bis(2,2'-bipyridine-\k^2^<i>N</i>,<i>N</i>')(nitrato-\k<i>O</i>)copper(II)
perchlorate
;
_chemical_name_common     ?
_chemical_formula_moiety     'C20 H16 Cu N5 O3 +, Cl O4 -'
_chemical_formula_sum     'C20 H16 Cl Cu N5 O7'
_chemical_formula_iupac     '[Cu (N O3) (C10 H8 N2)2] Cl O4'
_chemical_formula_weight     537.38
_chemical_melting_point     ?
_symmetry_cell_setting     triclinic
_symmetry_space_group_name_H-M     'P -1'
_symmetry_space_group_name_hall     '-P 1'
loop_
    _symmetry_equiv_pos_as_xyz
    'x, y, z'
    '-x, -y, -z'
_cell_length_a     7.5882(15)
_cell_length_b     10.473(2)
_cell_length_c     14.041(3)
_cell_angle_alpha     76.15(3)
_cell_angle_beta     81.46(4)
_cell_angle_gamma     78.86(3)
_cell_volume     1056.9(4)
_cell_formula_units_Z     2
_cell_measurement_reflns_used     4693
_cell_measurement_theta_min     3.1407
_cell_measurement_theta_max     28.9704
_cell_measurement_temperature     295(2)
_exptl_crystal_description     prism
_exptl_crystal_colour     blue
_exptl_crystal_size_max     0.24
_exptl_crystal_size_mid     0.20
_exptl_crystal_size_min     0.18
_exptl_crystal_density_diffrn     1.689
_exptl_crystal_density_meas     ?
_exptl_crystal_density_method     'not measured'
_exptl_crystal_F_000     546
_exptl_absorpt_coefficient_mu     1.216
_exptl_absorpt_correction_type     multi-scan
_exptl_absorpt_process_details     '(CrystalClear; Rigaku, 2007)'
_exptl_absorpt_correction_T_min     0.747
_exptl_absorpt_correction_T_max     0.803
_exptl_special_details
;
;
_diffrn_ambient_temperature     295(2)
_diffrn_radiation_type     MoK\a
_diffrn_radiation_wavelength     0.71073
_diffrn_radiation_source     'fine-focus sealed tube'
_diffrn_radiation_monochromator     graphite
_diffrn_measurement_device_type     'Rigaku Saturn 724'
_diffrn_measurement_method     \w
_diffrn_detector_area_resol_mean     ?
_diffrn_reflns_number     10121
_diffrn_reflns_av_R_equivalents     0.0189
_diffrn_reflns_av_sigmaI/netI     0.0241
_diffrn_reflns_theta_min     3.14
_diffrn_reflns_theta_max     25.99
_diffrn_reflns_theta_full     25.00
_diffrn_measured_fraction_theta_max     0.970
_diffrn_measured_fraction_theta_full     0.985
_diffrn_reflns_limit_h_min     -8
_diffrn_reflns_limit_h_max     9
_diffrn_reflns_limit_k_min     -12
_diffrn_reflns_limit_k_max     12
_diffrn_reflns_limit_l_min     -17
_diffrn_reflns_limit_l_max     17
_diffrn_standards_number     0
_diffrn_standards_interval_count     ?
_diffrn_standards_interval_time     0
_diffrn_standards_decay_%     0
_refine_special_details
;
Refinement of <i>F</i>^2^ against ALL reflections. The weighted <i>R</i>-factor
<i>wR</i> and goodness of fit <i>S</i> are based on <i>F</i>^2^, conventional
<i>R</i>-factors <i>R</i> are based on <i>F</i>, with <i>F</i> set to zero for
negative <i>F</i>^2^. The threshold expression of <i>F</i>^2^ >
\s(<i>F</i>^2^) is used only for calculating <i>R</i>-factors(gt) <i>etc</i>.
and is not relevant to the choice of reflections for refinement.
<i>R</i>-factors based on <i>F</i>^2^ are statistically about twice as large
as those based on <i>F</i>, and <i>R</i>- factors based on ALL data will be
even larger.
;
_reflns_number_total     4037
_reflns_number_gt     3579
_reflns_threshold_expression     I>2sigma(I)
_refine_ls_structure_factor_coef     Fsqd
_refine_ls_matrix_type     full
_refine_ls_R_factor_all     0.0388
_refine_ls_R_factor_gt     0.0338
_refine_ls_wR_factor_gt     0.0847
_refine_ls_wR_factor_ref     0.0876
_refine_ls_goodness_of_fit_ref     1.052
_refine_ls_restrained_S_all     1.052
_refine_ls_number_reflns     4037
_refine_ls_number_parameters     351
_refine_ls_number_restraints     0
_refine_ls_hydrogen_treatment     constr
_refine_ls_weighting_scheme     calc
_refine_ls_weighting_details
         'calc w=1/[\s^2^(Fo^2^)+(0.0453P)^2^+0.3686P] where P=(Fo^2^+2Fc^2^)/3'
_atom_sites_solution_hydrogens     geom
_atom_sites_solution_primary     direct
_atom_sites_solution_secondary     difmap
_refine_ls_shift/su_max     0.000
_refine_ls_shift/su_mean     0.000
_refine_diff_density_max     0.306
_refine_diff_density_min     -0.484
_refine_ls_extinction_method     none
_refine_ls_extinction_coef     ?
loop_
    _atom_type_symbol
    _atom_type_description
    _atom_type_scat_dispersion_real
    _atom_type_scat_dispersion_imag
    _atom_type_scat_source
    'C' 'C' 0.0033 0.0016
                         'International Tables Vol C Tables 4.2.6.8 and 6.1.1.4'
    'H' 'H' 0.0000 0.0000
                         'International Tables Vol C Tables 4.2.6.8 and 6.1.1.4'
    'Cl' 'Cl' 0.1484 0.1585
                         'International Tables Vol C Tables 4.2.6.8 and 6.1.1.4'
    'Cu' 'Cu' 0.3201 1.2651
                         'International Tables Vol C Tables 4.2.6.8 and 6.1.1.4'
    'N' 'N' 0.0061 0.0033
                         'International Tables Vol C Tables 4.2.6.8 and 6.1.1.4'
    'O' 'O' 0.0106 0.0060
                         'International Tables Vol C Tables 4.2.6.8 and 6.1.1.4'
_computing_data_collection     'CrystalClear (Rigaku, 2007)'
_computing_cell_refinement     'CrystalClear (Rigaku, 2007)'
_computing_data_reduction     'CrystalClear (Rigaku, 2007)'
_computing_structure_solution     'SHELXS97 (Sheldrick, 2008)'
_computing_structure_refinement     'SHELXL97 (Sheldrick, 2008)'
_computing_molecular_graphics     'SHELXTL (Sheldrick, 2008)'
_computing_publication_material     'SHELXL97 (Sheldrick, 2008)'
loop_
    _atom_site_type_symbol
    _atom_site_label
    _atom_site_fract_x
    _atom_site_fract_y
    _atom_site_fract_z
    _atom_site_U_iso_or_equiv
    _atom_site_adp_type
    _atom_site_calc_flag
    _atom_site_refinement_flags
    _atom_site_occupancy
    _atom_site_disorder_assembly
    _atom_site_disorder_group
    Cu Cu1 0.13510(4) 0.14256(3) 0.229930(18) 0.04365(11) Uani d . 1 . .
    N N1 -0.0008(3) 0.26435(18) 0.12391(13) 0.0413(4) Uani d . 1 A .
    C C1 -0.1751(3) 0.3189(2) 0.13465(18) 0.0460(5) Uani d . 1 . .
    H H1 -0.2386 0.3047 0.1972 0.062(8) Uiso d R 1 A .
    O O1 -0.144(6) 0.025(3) 0.2791(18) 0.072(5) Uani d P 0.42(7) A 1
    O O1' -0.092(3) 0.0253(18) 0.2643(12) 0.054(3) Uani d P 0.58(7) A 2
    Cl Cl1 0.40225(9) 0.48718(7) 0.29287(4) 0.05741(18) Uani d . 1 . .
    N N2 0.3386(2) 0.15087(18) 0.11680(13) 0.0405(4) Uani d . 1 A .
    C C2 -0.2638(4) 0.3950(2) 0.05677(19) 0.0526(6) Uani d . 1 A .
    H H2 -0.3832 0.4358 0.0670 0.074(9) Uiso d R 1 . .
    O O2 -0.165(6) -0.127(4) 0.212(3) 0.093(7) Uani d P 0.42(7) A 1
    O O2' -0.171(4) -0.151(2) 0.2322(14) 0.071(3) Uani d P 0.58(7) A 2
    N N3 0.0518(2) 0.23533(17) 0.34604(13) 0.0377(4) Uani d . 1 A .
    C C3 -0.1733(4) 0.4104(3) -0.03679(19) 0.0561(7) Uani d . 1 . .
    H H3 -0.2314 0.4605 -0.0909 0.063(8) Uiso d R 1 A .
    O O3 0.070(2) -0.033(3) 0.1678(19) 0.063(5) Uani d P 0.42(7) A 1
    O O3' 0.047(3) -0.0583(17) 0.1459(15) 0.082(3) Uani d P 0.58(7) A 2
    N N4 0.2614(2) 0.00723(18) 0.33384(13) 0.0412(4) Uani d . 1 A .
    C C4 0.0043(4) 0.3504(2) -0.04923(17) 0.0514(6) Uani d . 1 A .
    H H4 0.0664 0.3571 -0.1121 0.070(9) Uiso d R 1 . .
    O O4 0.5696(3) 0.5366(3) 0.26537(19) 0.0918(7) Uani d . 1 . .
    N N5 -0.0741(3) -0.0584(2) 0.21550(15) 0.0465(5) Uani d . 1 . .
    C C5 0.0898(3) 0.2800(2) 0.03288(15) 0.0406(5) Uani d . 1 . .
    O O5 0.2613(4) 0.5915(3) 0.25784(17) 0.1054(9) Uani d . 1 . .
    C C6 0.2824(3) 0.2197(2) 0.02926(15) 0.0398(5) Uani d . 1 A .
    O O6 0.4111(4) 0.3772(3) 0.2508(2) 0.1198(11) Uani d . 1 . .
    C C7 0.4017(4) 0.2356(2) -0.05599(17) 0.0496(6) Uani d . 1 . .
    H H7 0.3614 0.2841 -0.1156 0.055(7) Uiso d R 1 A .
    O O7 0.3702(4) 0.4516(2) 0.39655(15) 0.0995(9) Uani d . 1 . .
    C C8 0.5801(4) 0.1788(3) -0.05135(19) 0.0534(6) Uani d . 1 A .
    H H8 0.6618 0.1882 -0.1079 0.054(7) Uiso d R 1 . .
    C C9 0.6372(3) 0.1078(3) 0.03760(19) 0.0516(6) Uani d . 1 . .
    H H9 0.7572 0.0679 0.0420 0.075(9) Uiso d R 1 A .
    C C10 0.5128(3) 0.0971(2) 0.11998(18) 0.0476(5) Uani d . 1 A .
    H H10 0.5518 0.0505 0.1804 0.053(7) Uiso d R 1 . .
    C C11 0.3604(3) -0.1094(2) 0.32214(18) 0.0510(6) Uani d . 1 . .
    H H11 0.3782 -0.1292 0.2599 0.062(8) Uiso d R 1 A .
    C C12 0.4372(3) -0.2012(2) 0.3986(2) 0.0541(6) Uani d . 1 A .
    H H12 0.5064 -0.2812 0.3883 0.065(8) Uiso d R 1 . .
    C C13 0.4095(3) -0.1719(2) 0.4905(2) 0.0532(6) Uani d . 1 . .
    H H13 0.4616 -0.2316 0.5432 0.059(8) Uiso d R 1 A .
    C C14 0.3040(3) -0.0538(2) 0.50390(17) 0.0451(5) Uani d . 1 A .
    H H14 0.2812 -0.0342 0.5662 0.052(7) Uiso d R 1 . .
    C C15 0.2321(3) 0.0353(2) 0.42427(15) 0.0363(5) Uani d . 1 . .
    C C16 0.1165(3) 0.1643(2) 0.43096(15) 0.0356(4) Uani d . 1 A .
    C C17 0.0741(3) 0.2098(2) 0.51762(16) 0.0452(5) Uani d . 1 . .
    H H17 0.1225 0.1607 0.5750 0.055(7) Uiso d R 1 A .
    C C18 -0.0408(4) 0.3290(3) 0.51792(19) 0.0541(6) Uani d . 1 A .
    H H18 -0.0735 0.3599 0.5759 0.061(8) Uiso d R 1 . .
    C C19 -0.1059(3) 0.4013(3) 0.4320(2) 0.0541(6) Uani d . 1 . .
    H H19 -0.1838 0.4819 0.4308 0.062(8) Uiso d R 1 A .
    C C20 -0.0546(3) 0.3528(2) 0.34734(18) 0.0478(6) Uani d . 1 A .
    H H20 -0.0957 0.4039 0.2886 0.051(7) Uiso d R 1 . .
loop_
    _atom_site_aniso_label
    _atom_site_aniso_U_11
    _atom_site_aniso_U_22
    _atom_site_aniso_U_33
    _atom_site_aniso_U_12
    _atom_site_aniso_U_13
    _atom_site_aniso_U_23
    Cu1 0.04732(18) 0.04701(18) 0.02684(15) 0.00769(13) 0.00054(11) -0.00424(11)
    N1 0.0475(10) 0.0413(10) 0.0313(9) -0.0004(8) -0.0030(8) -0.0065(8)
    C1 0.0471(13) 0.0464(13) 0.0430(13) -0.0012(11) -0.0041(10) -0.0124(10)
    O1 0.103(12) 0.060(5) 0.036(5) 0.009(7) 0.021(7) -0.012(4)
    O1' 0.068(5) 0.060(3) 0.031(4) -0.014(4) 0.014(3) -0.012(3)
    Cl1 0.0584(4) 0.0596(4) 0.0441(3) 0.0051(3) 0.0029(3) -0.0088(3)
    N2 0.0449(10) 0.0414(10) 0.0325(9) -0.0048(8) 0.0011(8) -0.0076(8)
    C2 0.0539(15) 0.0484(14) 0.0573(15) 0.0009(12) -0.0205(12) -0.0135(12)
    O2 0.088(11) 0.054(8) 0.136(17) -0.029(5) -0.030(12) 0.004(9)
    O2' 0.079(5) 0.065(8) 0.074(5) -0.037(6) -0.002(4) -0.008(5)
    N3 0.0402(9) 0.0369(9) 0.0334(9) -0.0021(8) -0.0014(7) -0.0076(7)
    C3 0.0705(17) 0.0509(15) 0.0477(14) -0.0035(13) -0.0271(13) -0.0050(11)
    O3 0.047(4) 0.065(7) 0.064(7) -0.001(4) 0.004(4) -0.006(4)
    O3' 0.065(4) 0.099(5) 0.084(5) -0.022(4) 0.030(4) -0.042(5)
    N4 0.0443(10) 0.0405(10) 0.0328(9) 0.0020(8) -0.0006(8) -0.0059(8)
    C4 0.0746(17) 0.0465(13) 0.0325(12) -0.0088(12) -0.0098(12) -0.0059(10)
    O4 0.0823(16) 0.0942(17) 0.0956(17) -0.0216(13) 0.0108(13) -0.0207(14)
    N5 0.0438(12) 0.0518(13) 0.0397(11) -0.0028(11) -0.0084(9) -0.0034(10)
    C5 0.0555(13) 0.0339(11) 0.0321(11) -0.0064(10) -0.0045(10) -0.0076(9)
    O5 0.1019(18) 0.125(2) 0.0643(14) 0.0473(16) -0.0261(13) -0.0138(14)
    C6 0.0537(13) 0.0335(11) 0.0323(11) -0.0077(10) 0.0013(10) -0.0106(9)
    O6 0.1064(19) 0.111(2) 0.157(3) -0.0352(17) 0.0496(19) -0.084(2)
    C7 0.0662(16) 0.0484(13) 0.0329(12) -0.0125(12) 0.0050(11) -0.0104(10)
    O7 0.1140(19) 0.0939(16) 0.0472(11) 0.0367(14) 0.0124(12) 0.0126(11)
    C8 0.0591(15) 0.0578(15) 0.0456(14) -0.0197(13) 0.0178(12) -0.0221(12)
    C9 0.0467(14) 0.0554(15) 0.0536(15) -0.0114(12) 0.0077(11) -0.0192(12)
    C10 0.0461(13) 0.0499(13) 0.0447(13) -0.0046(11) -0.0009(11) -0.0112(11)
    C11 0.0565(14) 0.0455(13) 0.0459(14) 0.0046(11) -0.0013(11) -0.0128(11)
    C12 0.0505(14) 0.0396(13) 0.0657(17) 0.0041(11) -0.0075(12) -0.0071(11)
    C13 0.0502(14) 0.0467(14) 0.0559(15) -0.0061(11) -0.0171(12) 0.0076(11)
    C14 0.0453(13) 0.0498(13) 0.0380(12) -0.0101(11) -0.0084(10) -0.0013(10)
    C15 0.0344(10) 0.0401(11) 0.0330(11) -0.0086(9) -0.0013(9) -0.0047(9)
    C16 0.0357(11) 0.0393(11) 0.0310(10) -0.0102(9) 0.0017(8) -0.0060(8)
    C17 0.0505(13) 0.0527(13) 0.0337(12) -0.0123(11) 0.0009(10) -0.0121(10)
    C18 0.0565(15) 0.0630(16) 0.0495(14) -0.0128(13) 0.0057(12) -0.0298(13)
    C19 0.0524(14) 0.0462(14) 0.0661(17) 0.0012(12) -0.0043(12) -0.0254(12)
    C20 0.0515(13) 0.0412(12) 0.0484(13) 0.0005(11) -0.0066(11) -0.0106(10)
_geom_special_details
;
All e.s.d.'s (except the e.s.d. in the dihedral angle between two l.s. planes)
are estimated using the full covariance matrix. The cell e.s.d.'s are taken
into account individually in the estimation of e.s.d.'s in distances, angles
and torsion angles; correlations between e.s.d.'s in cell parameters are only
used when they are defined by crystal symmetry. An approximate (isotropic)
treatment of cell e.s.d.'s is used for estimating e.s.d.'s involving l.s.
planes.
;
loop_
    _geom_bond_atom_site_label_1
    _geom_bond_atom_site_label_2
    _geom_bond_site_symmetry_2
    _geom_bond_distance
    _geom_bond_publ_flag
    Cu1 N1 . 1.986(2) y
    Cu1 N4 . 1.9890(19) y
    Cu1 N2 . 2.0426(19) y
    Cu1 N3 . 2.0534(18) y
    Cu1 O1' . 2.233(15) ?
    Cu1 O3 . 2.38(4) y
    Cu1 O1 . 2.57(5) ?
    Cu1 O3' . 2.87(3) ?
    N1 C1 . 1.338(3) ?
    N1 C5 . 1.347(3) ?
    C1 C2 . 1.370(3) ?
    C1 H1 . 0.9299 ?
    O1 N5 . 1.38(2) ?
    O1' N5 . 1.213(19) ?
    Cl1 O6 . 1.402(3) ?
    Cl1 O7 . 1.410(2) ?
    Cl1 O5 . 1.424(2) ?
    Cl1 O4 . 1.429(2) ?
    N2 C10 . 1.336(3) ?
    N2 C6 . 1.351(3) ?
    C2 C3 . 1.377(4) ?
    C2 H2 . 0.9301 ?
    O2 N5 . 1.10(4) ?
    O2' N5 . 1.28(2) ?
    N3 C20 . 1.337(3) ?
    N3 C16 . 1.350(3) ?
    C3 C4 . 1.378(4) ?
    C3 H3 . 0.9299 ?
    O3 N5 . 1.231(16) ?
    O3' N5 . 1.238(13) ?
    N4 C11 . 1.338(3) ?
    N4 C15 . 1.348(3) ?
    C4 C5 . 1.387(3) ?
    C4 H4 . 0.9301 ?
    C5 C6 . 1.474(3) ?
    C6 C7 . 1.386(3) ?
    C7 C8 . 1.374(4) ?
    C7 H7 . 0.9301 ?
    C8 C9 . 1.375(4) ?
    C8 H8 . 0.9300 ?
    C9 C10 . 1.377(3) ?
    C9 H9 . 0.9300 ?
    C10 H10 . 0.9299 ?
    C11 C12 . 1.375(3) ?
    C11 H11 . 0.9300 ?
    C12 C13 . 1.374(4) ?
    C12 H12 . 0.9300 ?
    C13 C14 . 1.375(4) ?
    C13 H13 . 0.9300 ?
    C14 C15 . 1.380(3) ?
    C14 H14 . 0.9300 ?
    C15 C16 . 1.477(3) ?
    C16 C17 . 1.383(3) ?
    C17 C18 . 1.378(4) ?
    C17 H17 . 0.9300 ?
    C18 C19 . 1.367(4) ?
    C18 H18 . 0.9300 ?
    C19 C20 . 1.378(3) ?
    C19 H19 . 0.9300 ?
    C20 H20 . 0.9300 ?
loop_
    _geom_angle_atom_site_label_1
    _geom_angle_atom_site_label_2
    _geom_angle_atom_site_label_3
    _geom_angle_site_symmetry_1
    _geom_angle_site_symmetry_3
    _geom_angle
    _geom_angle_publ_flag
    N1 Cu1 N4 . . 174.76(8) ?
    N1 Cu1 N2 . . 81.03(8) ?
    N4 Cu1 N2 . . 99.78(8) ?
    N1 Cu1 N3 . . 101.94(8) ?
    N4 Cu1 N3 . . 81.12(7) ?
    N2 Cu1 N3 . . 135.94(7) ?
    N1 Cu1 O1' . . 87.4(4) ?
    N4 Cu1 O1' . . 88.2(4) ?
    N2 Cu1 O1' . . 130.0(5) ?
    N3 Cu1 O1' . . 94.0(5) ?
    N1 Cu1 O3 . . 85.8(4) ?
    N4 Cu1 O3 . . 89.1(4) ?
    N2 Cu1 O3 . . 84.1(4) ?
    N3 Cu1 O3 . . 139.8(4) ?
    O1' Cu1 O3 . . 46.5(6) ?
    N1 Cu1 O1 . . 86.4(5) ?
    N4 Cu1 O1 . . 89.5(5) ?
    N2 Cu1 O1 . . 135.3(5) ?
    N3 Cu1 O1 . . 88.6(5) ?
    O1' Cu1 O1 . . 5.8(7) ?
    O3 Cu1 O1 . . 52.1(6) ?
    N1 Cu1 O3' . . 82.6(3) ?
    N4 Cu1 O3' . . 92.3(3) ?
    N2 Cu1 O3' . . 83.3(2) ?
    N3 Cu1 O3' . . 140.7(3) ?
    O1' Cu1 O3' . . 46.9(6) ?
    O3 Cu1 O3' . . 3.3(5) ?
    O1 Cu1 O3' . . 52.5(6) ?
    C1 N1 C5 . . 119.1(2) ?
    C1 N1 Cu1 . . 125.44(16) ?
    C5 N1 Cu1 . . 115.08(15) ?
    N1 C1 C2 . . 122.4(2) ?
    N1 C1 H1 . . 118.9 ?
    C2 C1 H1 . . 118.8 ?
    N5 O1 Cu1 . . 90(2) ?
    N5 O1' Cu1 . . 113.1(13) ?
    O6 Cl1 O7 . . 111.08(19) ?
    O6 Cl1 O5 . . 111.0(2) ?
    O7 Cl1 O5 . . 108.19(14) ?
    O6 Cl1 O4 . . 108.65(16) ?
    O7 Cl1 O4 . . 109.62(17) ?
    O5 Cl1 O4 . . 108.20(18) ?
    C10 N2 C6 . . 118.6(2) ?
    C10 N2 Cu1 . . 128.24(16) ?
    C6 N2 Cu1 . . 113.12(15) ?
    C1 C2 C3 . . 119.0(2) ?
    C1 C2 H2 . . 120.5 ?
    C3 C2 H2 . . 120.5 ?
    C20 N3 C16 . . 118.09(19) ?
    C20 N3 Cu1 . . 128.80(16) ?
    C16 N3 Cu1 . . 113.10(14) ?
    C2 C3 C4 . . 119.1(2) ?
    C2 C3 H3 . . 120.5 ?
    C4 C3 H3 . . 120.4 ?
    N5 O3 Cu1 . . 104(2) ?
    N5 O3' Cu1 . . 80.4(14) ?
    C11 N4 C15 . . 119.03(19) ?
    C11 N4 Cu1 . . 125.60(16) ?
    C15 N4 Cu1 . . 115.23(14) ?
    C3 C4 C5 . . 119.4(2) ?
    C3 C4 H4 . . 120.3 ?
    C5 C4 H4 . . 120.3 ?
    O2 N5 O1' . . 130.3(17) ?
    O2 N5 O3 . . 133.1(18) ?
    O1' N5 O3 . . 96.5(13) ?
    O2 N5 O3' . . 109.6(16) ?
    O1' N5 O3' . . 119.0(9) ?
    O1' N5 O2' . . 124.5(11) ?
    O3 N5 O2' . . 138(2) ?
    O3' N5 O2' . . 116.5(15) ?
    O2 N5 O1 . . 113(2) ?
    O3 N5 O1 . . 113.3(9) ?
    O3' N5 O1 . . 135.0(10) ?
    O2' N5 O1 . . 108(2) ?
    N1 C5 C4 . . 120.9(2) ?
    N1 C5 C6 . . 114.93(19) ?
    C4 C5 C6 . . 124.1(2) ?
    N2 C6 C7 . . 121.3(2) ?
    N2 C6 C5 . . 115.16(18) ?
    C7 C6 C5 . . 123.5(2) ?
    C8 C7 C6 . . 119.2(2) ?
    C8 C7 H7 . . 120.4 ?
    C6 C7 H7 . . 120.4 ?
    C7 C8 C9 . . 119.5(2) ?
    C7 C8 H8 . . 120.3 ?
    C9 C8 H8 . . 120.2 ?
    C8 C9 C10 . . 118.6(2) ?
    C8 C9 H9 . . 120.7 ?
    C10 C9 H9 . . 120.7 ?
    N2 C10 C9 . . 122.8(2) ?
    N2 C10 H10 . . 118.6 ?
    C9 C10 H10 . . 118.6 ?
    N4 C11 C12 . . 122.5(2) ?
    N4 C11 H11 . . 118.8 ?
    C12 C11 H11 . . 118.8 ?
    C13 C12 C11 . . 118.5(2) ?
    C13 C12 H12 . . 120.8 ?
    C11 C12 H12 . . 120.7 ?
    C12 C13 C14 . . 119.5(2) ?
    C12 C13 H13 . . 120.2 ?
    C14 C13 H13 . . 120.3 ?
    C13 C14 C15 . . 119.5(2) ?
    C13 C14 H14 . . 120.2 ?
    C15 C14 H14 . . 120.2 ?
    N4 C15 C14 . . 120.9(2) ?
    N4 C15 C16 . . 115.32(18) ?
    C14 C15 C16 . . 123.7(2) ?
    N3 C16 C17 . . 121.7(2) ?
    N3 C16 C15 . . 115.19(18) ?
    C17 C16 C15 . . 123.1(2) ?
    C18 C17 C16 . . 119.2(2) ?
    C18 C17 H17 . . 120.3 ?
    C16 C17 H17 . . 120.5 ?
    C19 C18 C17 . . 119.3(2) ?
    C19 C18 H18 . . 120.4 ?
    C17 C18 H18 . . 120.4 ?
    C18 C19 C20 . . 118.9(2) ?
    C18 C19 H19 . . 120.5 ?
    C20 C19 H19 . . 120.6 ?
    N3 C20 C19 . . 122.8(2) ?
    N3 C20 H20 . . 118.6 ?
    C19 C20 H20 . . 118.6 ?
loop_
    _geom_torsion_atom_site_label_1
    _geom_torsion_atom_site_label_2
    _geom_torsion_atom_site_label_3
    _geom_torsion_atom_site_label_4
    _geom_torsion_site_symmetry_1
    _geom_torsion_site_symmetry_2
    _geom_torsion_site_symmetry_3
    _geom_torsion_site_symmetry_4
    _geom_torsion
    _geom_torsion_publ_flag
    N2 Cu1 N1 C1 . . . . -179.4(2) ?
    N3 Cu1 N1 C1 . . . . -44.1(2) ?
    O1' Cu1 N1 C1 . . . . 49.5(6) ?
    O3 Cu1 N1 C1 . . . . 96.0(4) ?
    O1 Cu1 N1 C1 . . . . 43.7(5) ?
    O3' Cu1 N1 C1 . . . . 96.3(3) ?
    N2 Cu1 N1 C5 . . . . 7.62(15) ?
    N3 Cu1 N1 C5 . . . . 142.88(15) ?
    O1' Cu1 N1 C5 . . . . -123.6(6) ?
    O3 Cu1 N1 C5 . . . . -77.0(4) ?
    O1 Cu1 N1 C5 . . . . -129.3(5) ?
    O3' Cu1 N1 C5 . . . . -76.7(3) ?
    C5 N1 C1 C2 . . . . -2.7(3) ?
    Cu1 N1 C1 C2 . . . . -175.45(18) ?
    N1 Cu1 O1 N5 . . . . 89.4(10) ?
    N4 Cu1 O1 N5 . . . . -87.4(10) ?
    N2 Cu1 O1 N5 . . . . 16.0(15) ?
    N3 Cu1 O1 N5 . . . . -168.6(10) ?
    O1' Cu1 O1 N5 . . . . -10(8) ?
    O3 Cu1 O1 N5 . . . . 1.8(7) ?
    O3' Cu1 O1 N5 . . . . 5.9(7) ?
    N1 Cu1 O1' N5 . . . . 87.2(10) ?
    N4 Cu1 O1' N5 . . . . -90.1(10) ?
    N2 Cu1 O1' N5 . . . . 11.2(14) ?
    N3 Cu1 O1' N5 . . . . -171.0(10) ?
    O3 Cu1 O1' N5 . . . . 0.4(7) ?
    O1 Cu1 O1' N5 . . . . 167(10) ?
    O3' Cu1 O1' N5 . . . . 4.9(7) ?
    N1 Cu1 N2 C10 . . . . 175.1(2) ?
    N4 Cu1 N2 C10 . . . . -10.2(2) ?
    N3 Cu1 N2 C10 . . . . 77.1(2) ?
    O1' Cu1 N2 C10 . . . . -106.0(6) ?
    O3 Cu1 N2 C10 . . . . -98.2(4) ?
    O1 Cu1 N2 C10 . . . . -109.4(8) ?
    O3' Cu1 N2 C10 . . . . -101.4(4) ?
    N1 Cu1 N2 C6 . . . . -5.48(15) ?
    N4 Cu1 N2 C6 . . . . 169.28(14) ?
    N3 Cu1 N2 C6 . . . . -103.42(16) ?
    O1' Cu1 N2 C6 . . . . 73.4(6) ?
    O3 Cu1 N2 C6 . . . . 81.2(4) ?
    O1 Cu1 N2 C6 . . . . 70.1(8) ?
    O3' Cu1 N2 C6 . . . . 78.1(4) ?
    N1 C1 C2 C3 . . . . 3.4(4) ?
    N1 Cu1 N3 C20 . . . . -4.9(2) ?
    N4 Cu1 N3 C20 . . . . 179.4(2) ?
    N2 Cu1 N3 C20 . . . . 84.5(2) ?
    O1' Cu1 N3 C20 . . . . -93.1(5) ?
    O3 Cu1 N3 C20 . . . . -102.7(6) ?
    O1 Cu1 N3 C20 . . . . -90.9(6) ?
    O3' Cu1 N3 C20 . . . . -97.8(6) ?
    N1 Cu1 N3 C16 . . . . 175.01(14) ?
    N4 Cu1 N3 C16 . . . . -0.67(14) ?
    N2 Cu1 N3 C16 . . . . -95.60(16) ?
    O1' Cu1 N3 C16 . . . . 86.8(5) ?
    O3 Cu1 N3 C16 . . . . 77.2(5) ?
    O1 Cu1 N3 C16 . . . . 89.0(6) ?
    O3' Cu1 N3 C16 . . . . 82.1(6) ?
    C1 C2 C3 C4 . . . . -0.8(4) ?
    N1 Cu1 O3 N5 . . . . -90.8(8) ?
    N4 Cu1 O3 N5 . . . . 87.9(8) ?
    N2 Cu1 O3 N5 . . . . -172.2(8) ?
    N3 Cu1 O3 N5 . . . . 12.8(12) ?
    O1' Cu1 O3 N5 . . . . -0.4(7) ?
    O1 Cu1 O3 N5 . . . . -2.1(8) ?
    O3' Cu1 O3 N5 . . . . -96(11) ?
    N1 Cu1 O3' N5 . . . . -97.8(7) ?
    N4 Cu1 O3' N5 . . . . 80.8(7) ?
    N2 Cu1 O3' N5 . . . . -179.6(8) ?
    N3 Cu1 O3' N5 . . . . 2.0(11) ?
    O1' Cu1 O3' N5 . . . . -4.5(7) ?
    O3 Cu1 O3' N5 . . . . 77(11) ?
    O1 Cu1 O3' N5 . . . . -6.7(8) ?
    N2 Cu1 N4 C11 . . . . -47.5(2) ?
    N3 Cu1 N4 C11 . . . . 177.2(2) ?
    O1' Cu1 N4 C11 . . . . 82.8(6) ?
    O3 Cu1 N4 C11 . . . . 36.4(4) ?
    O1 Cu1 N4 C11 . . . . 88.5(5) ?
    O3' Cu1 N4 C11 . . . . 36.1(3) ?
    N2 Cu1 N4 C15 . . . . 136.89(16) ?
    N3 Cu1 N4 C15 . . . . 1.56(15) ?
    O1' Cu1 N4 C15 . . . . -92.8(6) ?
    O3 Cu1 N4 C15 . . . . -139.3(4) ?
    O1 Cu1 N4 C15 . . . . -87.1(5) ?
    O3' Cu1 N4 C15 . . . . -139.5(3) ?
    C2 C3 C4 C5 . . . . -2.3(4) ?
    Cu1 O1' N5 O2 . . . . -176(3) ?
    Cu1 O1' N5 O3 . . . . -0.6(10) ?
    Cu1 O1' N5 O3' . . . . -9.5(14) ?
    Cu1 O1' N5 O2' . . . . 168.7(15) ?
    Cu1 O1' N5 O1 . . . . -172(6) ?
    Cu1 O3 N5 O2 . . . . 176(3) ?
    Cu1 O3 N5 O1' . . . . 0.6(9) ?
    Cu1 O3 N5 O3' . . . . 161(3) ?
    Cu1 O3 N5 O2' . . . . -166.3(16) ?
    Cu1 O3 N5 O1 . . . . 3.4(13) ?
    Cu1 O3' N5 O2 . . . . 176(2) ?
    Cu1 O3' N5 O1' . . . . 6.9(10) ?
    Cu1 O3' N5 O3 . . . . -15(3) ?
    Cu1 O3' N5 O2' . . . . -171.4(13) ?
    Cu1 O3' N5 O1 . . . . 14.1(15) ?
    Cu1 O1 N5 O2 . . . . -177(2) ?
    Cu1 O1 N5 O1' . . . . 7(5) ?
    Cu1 O1 N5 O3 . . . . -3.1(12) ?
    Cu1 O1 N5 O3' . . . . -15.6(17) ?
    Cu1 O1 N5 O2' . . . . 169.7(13) ?
    C1 N1 C5 C4 . . . . -0.6(3) ?
    Cu1 N1 C5 C4 . . . . 172.88(17) ?
    C1 N1 C5 C6 . . . . 178.16(19) ?
    Cu1 N1 C5 C6 . . . . -8.3(2) ?
    C3 C4 C5 N1 . . . . 3.1(3) ?
    C3 C4 C5 C6 . . . . -175.6(2) ?
    C10 N2 C6 C7 . . . . -0.3(3) ?
    Cu1 N2 C6 C7 . . . . -179.83(17) ?
    C10 N2 C6 C5 . . . . -177.82(19) ?
    Cu1 N2 C6 C5 . . . . 2.7(2) ?
    N1 C5 C6 N2 . . . . 3.6(3) ?
    C4 C5 C6 N2 . . . . -177.6(2) ?
    N1 C5 C6 C7 . . . . -173.8(2) ?
    C4 C5 C6 C7 . . . . 4.9(3) ?
    N2 C6 C7 C8 . . . . 0.7(3) ?
    C5 C6 C7 C8 . . . . 178.0(2) ?
    C6 C7 C8 C9 . . . . -0.2(4) ?
    C7 C8 C9 C10 . . . . -0.6(4) ?
    C6 N2 C10 C9 . . . . -0.6(3) ?
    Cu1 N2 C10 C9 . . . . 178.80(17) ?
    C8 C9 C10 N2 . . . . 1.1(4) ?
    C15 N4 C11 C12 . . . . -1.4(4) ?
    Cu1 N4 C11 C12 . . . . -176.91(19) ?
    N4 C11 C12 C13 . . . . 0.6(4) ?
    C11 C12 C13 C14 . . . . 1.1(4) ?
    C12 C13 C14 C15 . . . . -2.0(4) ?
    C11 N4 C15 C14 . . . . 0.5(3) ?
    Cu1 N4 C15 C14 . . . . 176.48(16) ?
    C11 N4 C15 C16 . . . . -178.1(2) ?
    Cu1 N4 C15 C16 . . . . -2.1(2) ?
    C13 C14 C15 N4 . . . . 1.1(3) ?
    C13 C14 C15 C16 . . . . 179.6(2) ?
    C20 N3 C16 C17 . . . . 0.5(3) ?
    Cu1 N3 C16 C17 . . . . -179.47(16) ?
    C20 N3 C16 C15 . . . . 179.68(19) ?
    Cu1 N3 C16 C15 . . . . -0.3(2) ?
    N4 C15 C16 N3 . . . . 1.6(3) ?
    C14 C15 C16 N3 . . . . -177.00(19) ?
    N4 C15 C16 C17 . . . . -179.2(2) ?
    C14 C15 C16 C17 . . . . 2.2(3) ?
    N3 C16 C17 C18 . . . . 1.7(3) ?
    C15 C16 C17 C18 . . . . -177.4(2) ?
    C16 C17 C18 C19 . . . . -1.9(4) ?
    C17 C18 C19 C20 . . . . -0.1(4) ?
    C16 N3 C20 C19 . . . . -2.6(3) ?
    Cu1 N3 C20 C19 . . . . 177.36(18) ?
    C18 C19 C20 N3 . . . . 2.4(4) ?
loop_
    _geom_hbond_atom_site_label_D
    _geom_hbond_atom_site_label_H
    _geom_hbond_atom_site_label_A
    _geom_hbond_site_symmetry_A
    _geom_hbond_distance_DH
    _geom_hbond_distance_HA
    _geom_hbond_distance_DA
    _geom_hbond_angle_DHA
    C3 H3 O5 2_565 0.93 2.58 3.276(3) 132
    C7 H7 O4 2_665 0.93 2.53 3.322(4) 144
    C13 H13 O7 2_656 0.93 2.43 3.249(3) 147
data_global
_journal_date_recd_electronic     2011-01-10
_journal_date_accepted     2011-01-19
_journal_name_full     'Acta Crystallographica, Section E'
_journal_year     2011
_journal_volume     67
_journal_issue      3
_journal_page_first     m306
_journal_page_last     m306
_journal_paper_category     QM
_journal_coeditor_code     KP2303
_publ_contact_author_name     'Ji-Min Xie^*^'
_publ_contact_author_address
;
School of Chemistry and Chemical Engineering, Jiangsu University
Zhenjiang
212013
People's Republic of China
;
_publ_contact_author_email     'xiejm391@sohu.com'
_publ_contact_author_fax     '+86-511-88791708'
_publ_contact_author_phone     '+86-511-88791800'
_publ_section_title
;
Bis(2,2'-bipyridine-\k^2^<i>N</i>,<i>N</i>')(nitrato-\k<i>O</i>)copper(II)
perchlorate
;
loop_
    _publ_author_name
    _publ_author_footnote
    _publ_author_address
    'Zhu, Yu' .
;
School of Chemistry and Chemical Engineering, Jiangsu University
Zhenjiang 212013
People's Republic of China
;
    'Wu, Yun-Long' .
;
School of Chemistry and Chemical Engineering, Jiangsu University
Zhenjiang 212013
People's Republic of China
;
    'Huang, Chun-Xia' .
;
School of Chemistry and Chemical Engineering, Jiangsu University
Zhenjiang 212013
People's Republic of China
;
    'Xie, Ji-Min' .
;
School of Chemistry and Chemical Engineering, Jiangsu University
Zhenjiang 212013
People's Republic of China
;
