# Supplementary material for: Bis(2,2′-bipyridine-κ2 N,N′)(nitrato-κO)copper(II) perchlorate
Source: Acta Crystallogr Sect E Struct Rep Online. 2011 Feb 5;67(Pt 3):m306. doi: 10.1107/S1600536811002571 (PMC3051949; doi:10.1107/S1600536811002571)
Supplement: Supplementary file 2 [file e-67-0m306-Isup2.hkl]

# 
# h,k,l, Fc-squared, Fo-squared, sigma(Fo-squared) and status flag 
# 
data_I
_shelx_title ' s in P-1' 
_shelx_refln_list_code          4 
_shelx_F_calc_maximum      107.37 
_exptl_crystal_F_000       545.88 
_reflns_d_resolution_high  0.8108 
 
loop_ 
 _symmetry_equiv_pos_as_xyz 
 'x, y, z' 
 '-x, -y, -z' 
 
_cell_length_a     7.5882 
_cell_length_b    10.4730 
_cell_length_c    14.0410 
_cell_angle_alpha  76.150 
_cell_angle_beta   81.460 
_cell_angle_gamma  78.860 
 
_shelx_F_squared_multiplier     1.000 
 
loop_ 
 _refln_index_h 
 _refln_index_k 
 _refln_index_l 
 _refln_F_squared_calc 
 _refln_F_squared_meas 
 _refln_F_squared_sigma 
 _refln_observed_status 
   2   0   0     1041.40     1117.94      6.10 o 
   3   0   0        2.94        4.31      0.76 o 
   4   0   0     2803.51     2630.88     15.79 o 
   5   0   0        0.32        1.65      0.91 o 
   6   0   0      191.93      189.58      4.89 o 
   7   0   0      158.04      143.78     11.26 o 
   8   0   0       48.99       52.21      3.74 o 
   9   0   0        6.78        6.41      2.76 o 
  -8   1   0       32.21       37.24      4.19 o 
  -7   1   0       48.21       49.30      4.96 o 
  -6   1   0       19.25       16.82      2.17 o 
  -5   1   0     2530.46     2594.87     22.64 o 
  -4   1   0       25.61       17.86      1.65 o 
  -3   1   0       24.30       34.76      1.82 o 
  -2   1   0     1031.33      962.39      5.96 o 
   1   1   0      330.41      352.76      6.91 o 
   2   1   0     5488.00     5590.71     92.10 o 
   3   1   0     2601.53     2463.79     14.12 o 
   4   1   0      321.05      381.99      4.35 o 
   5   1   0      114.72      113.05      2.56 o 
   6   1   0      503.83      510.02     10.48 o 
   7   1   0       28.68       22.48      3.70 o 
   8   1   0       13.14       12.23      2.81 o 
   9   1   0        0.48        5.71      3.79 o 
  -8   2   0       30.88       28.62      4.77 o 
  -7   2   0       53.04       43.83      4.47 o 
  -6   2   0      844.13      840.77     23.53 o 
  -5   2   0      181.35      172.26      4.20 o 
  -4   2   0       35.04       50.76      2.25 o 
  -3   2   0       23.76       51.90      1.92 o 
  -2   2   0     8292.21     8007.91     51.36 o 
  -1   2   0      391.73      400.78      3.66 o 
   0   2   0      276.09      288.01      2.33 o 
   3   2   0      139.11      137.02      1.81 o 
   4   2   0       90.71       78.82      1.72 o 
   5   2   0      552.23      538.34      6.46 o 
   6   2   0       26.47       26.90      2.78 o 
   7   2   0       10.18        7.93      1.41 o 
   8   2   0        2.87        2.07      1.86 o 
   9   2   0       55.46       56.02      7.17 o 
  -8   3   0       28.93       22.85      4.98 o 
  -7   3   0      242.72      269.36     13.17 o 
  -6   3   0       52.74       47.96      4.54 o 
  -5   3   0      308.22      306.77      6.44 o 
  -4   3   0      895.82      875.47      8.07 o 
  -3   3   0     1356.11     1256.56      9.47 o 
  -2   3   0       53.67       55.43      1.96 o 
  -1   3   0     1276.80     1267.39      7.39 o 
   0   3   0     3573.67     3416.52     57.78 o 
   2   3   0       11.13       18.34      0.69 o 
   3   3   0      408.86      463.72      3.64 o 
   5   3   0       39.68       45.97      1.94 o 
   6   3   0       10.77       11.36      1.51 o 
   7   3   0      135.92      123.44      7.88 o 
   8   3   0       61.50       67.41      8.17 o 
   9   3   0        8.22        7.19      2.53 o 
  -8   4   0      113.09       87.45     25.21 o 
  -7   4   0       76.28       72.11      6.16 o 
  -6   4   0      241.70      243.85     11.23 o 
  -5   4   0      956.02      996.48     19.65 o 
  -4   4   0      258.14      294.34      5.13 o 
  -3   4   0       52.65       54.85      2.43 o 
  -2   4   0       35.81       27.29      2.88 o 
  -1   4   0     3214.86     3057.08     15.77 o 
   0   4   0      778.30      754.34      6.19 o 
   1   4   0       50.53       67.35      2.18 o 
   2   4   0      874.51      877.49      6.75 o 
   3   4   0     2983.78     2993.75     16.85 o 
   4   4   0     1554.13     1629.17     11.35 o 
   5   4   0        0.50        1.52      1.16 o 
   6   4   0      544.47      558.72     12.26 o 
   7   4   0        0.87        1.48      0.56 o 
   8   4   0       11.45       14.60      5.02 o 
   9   4   0        0.23        1.58      1.78 o 
  -7   5   0        3.56        2.60      2.17 o 
  -6   5   0      132.53      138.42      5.59 o 
  -5   5   0      283.52      279.88     12.19 o 
  -4   5   0      376.31      356.44      7.29 o 
  -3   5   0        4.89       10.83      1.59 o 
  -2   5   0     3608.99     3546.95     24.60 o 
  -1   5   0       61.74       47.36      2.14 o 
   0   5   0       53.84       80.17      2.18 o 
   1   5   0      700.08      678.35      9.22 o 
   2   5   0      931.16      871.51      9.13 o 
   3   5   0       14.75       15.46      1.22 o 
   4   5   0       72.79       79.79      2.54 o 
   5   5   0     1517.34     1609.88     22.62 o 
   6   5   0     1118.55     1125.52     29.39 o 
   7   5   0       23.17       13.06      2.36 o 
   8   5   0        9.93       10.25      4.39 o 
  -7   6   0      142.72      143.82      7.14 o 
  -6   6   0      109.75       97.06      6.74 o 
  -5   6   0      248.97      244.51     10.33 o 
  -4   6   0      186.12      178.03      6.78 o 
  -3   6   0     1279.20     1265.75     24.92 o 
  -2   6   0      289.61      303.18      4.79 o 
  -1   6   0      524.10      481.04      5.71 o 
   0   6   0      801.51      794.46      7.21 o 
   1   6   0      944.99      946.60      9.11 o 
   2   6   0      295.88      309.21      3.74 o 
   3   6   0       67.44       66.69      1.84 o 
   4   6   0      750.34      755.21      6.65 o 
   5   6   0       27.23       28.06      3.09 o 
   6   6   0      254.56      261.30      8.83 o 
   7   6   0       69.03       54.75      5.79 o 
   8   6   0       32.50       28.36      3.91 o 
  -6   7   0       81.09       80.30      6.59 o 
  -5   7   0      161.64      147.67     10.93 o 
  -4   7   0      259.35      249.00      9.91 o 
  -3   7   0      656.35      685.61     17.25 o 
  -2   7   0      727.01      709.09     10.72 o 
  -1   7   0      886.24      893.66     19.78 o 
   0   7   0      224.29      206.97      3.32 o 
   1   7   0      178.52      161.02      3.74 o 
   2   7   0      209.19      211.86      3.80 o 
   3   7   0      375.71      365.89      5.56 o 
   4   7   0      280.52      299.40      4.44 o 
   5   7   0       12.18       21.94      2.73 o 
   6   7   0      134.60      114.57      7.28 o 
   7   7   0      119.10      118.13      6.13 o 
  -6   8   0       21.62       17.63      7.74 o 
  -5   8   0       89.22       83.74      6.52 o 
  -4   8   0       80.12       84.28      5.85 o 
  -3   8   0        1.60        7.56      2.69 o 
  -2   8   0      275.28      243.98      7.90 o 
  -1   8   0      123.26      118.32      4.52 o 
   0   8   0      387.23      402.04      6.34 o 
   1   8   0        3.70        4.36      0.76 o 
   2   8   0      327.91      348.72      5.62 o 
   3   8   0        5.92        6.08      1.02 o 
   4   8   0       49.81       53.96      2.60 o 
   5   8   0      188.01      175.28      4.43 o 
   6   8   0       28.91       28.62      3.89 o 
  -5   9   0       35.82       27.47     12.32 o 
  -4   9   0        8.51       10.94      3.73 o 
  -3   9   0      179.59      168.97     10.59 o 
  -2   9   0       20.10       26.26      6.10 o 
  -1   9   0      410.14      402.76     20.48 o 
   0   9   0       61.07       72.53      4.36 o 
   1   9   0      681.25      704.54     12.61 o 
   2   9   0       17.80       15.78      2.16 o 
   3   9   0       39.57       48.68      3.22 o 
   4   9   0      428.63      426.00      9.61 o 
   5   9   0       49.65       41.20      6.42 o 
  -4  10   0       40.68       27.78      7.14 o 
  -3  10   0        3.09        3.00      2.77 o 
  -2  10   0        0.46        1.38      1.80 o 
  -1  10   0      174.78      174.92      9.27 o 
   0  10   0       75.91       64.74      4.56 o 
   1  10   0      319.61      331.76     10.07 o 
   2  10   0       11.26       13.92      1.76 o 
   3  10   0       43.50       40.91      3.61 o 
   4  10   0       22.22       18.60      5.81 o 
   5  10   0        0.80        0.79      1.70 o 
  -3  11   0       10.97        9.65      4.79 o 
  -2  11   0        0.77        1.99      1.50 o 
  -1  11   0       94.06       81.60      9.50 o 
   0  11   0      150.46      170.69      5.71 o 
   1  11   0       11.79       11.14      2.27 o 
   2  11   0      128.20      121.46      7.78 o 
   3  11   0       70.94       64.77      6.77 o 
   4  11   0       44.72       50.60      3.99 o 
  -1  12   0       59.76       37.61     13.43 o 
   0  12   0        0.53        0.64      1.59 o 
   1  12   0       38.37       24.29     12.44 o 
   2  12   0        5.50        8.80      2.83 o 
   3  12   0      105.37       95.15      7.49 o 
  -3 -12   1        0.88        1.11      1.36 o 
  -2 -12   1        9.65        9.31      5.49 o 
  -1 -12   1        0.20        1.16      2.21 o 
   0 -12   1       50.81       34.77     10.33 o 
  -4 -11   1       21.03       13.91      4.40 o 
  -3 -11   1        6.60        7.16      2.23 o 
  -2 -11   1        6.86        5.62      1.86 o 
  -1 -11   1        8.47       11.97      3.43 o 
   0 -11   1        2.52        3.06      1.78 o 
   1 -11   1        2.75        4.89      1.52 o 
   2 -11   1      121.98      104.91      7.38 o 
  -4 -10   1        0.75        2.49      2.29 o 
  -3 -10   1       55.70       50.07      4.78 o 
  -2 -10   1      209.23      224.00     19.24 o 
  -1 -10   1        2.62        5.61      2.27 o 
   0 -10   1        9.34        7.13      1.44 o 
   1 -10   1       90.91       71.08      9.59 o 
   2 -10   1        9.19       14.81      3.17 o 
   3 -10   1       18.45       15.74      4.35 o 
   4 -10   1        0.24        3.18      2.58 o 
  -5  -9   1       21.01       18.53      2.25 o 
  -4  -9   1       35.83       46.21      3.52 o 
  -3  -9   1      162.26      162.10      5.57 o 
  -2  -9   1       13.87       10.36      1.93 o 
  -1  -9   1       18.07       20.35      2.32 o 
   0  -9   1      511.89      512.46     17.93 o 
   1  -9   1       54.94       69.82      8.52 o 
   2  -9   1        0.18        4.99      3.67 o 
   3  -9   1        7.53        7.37      2.34 o 
   4  -9   1      296.38      310.61     17.19 o 
   5  -9   1       55.98       45.00     11.43 o 
  -6  -8   1        0.06        1.21      1.47 o 
  -5  -8   1       18.83       21.64      2.98 o 
  -4  -8   1      184.89      180.35      3.60 o 
  -3  -8   1        5.91        7.56      1.01 o 
  -2  -8   1        3.22        5.27      1.26 o 
  -1  -8   1      584.97      616.71     12.18 o 
   0  -8   1      420.02      426.06      7.95 o 
   1  -8   1       20.39       29.88      3.06 o 
   2  -8   1       82.29       79.91      7.18 o 
   3  -8   1       55.35       55.80      6.89 o 
   4  -8   1       33.90       36.10      8.26 o 
   5  -8   1       25.66       22.82      5.32 o 
  -7  -7   1       92.24       73.96     11.45 o 
  -6  -7   1       74.94       88.19      5.06 o 
  -5  -7   1       59.54       56.46      2.15 o 
  -4  -7   1      112.05      105.90      3.29 o 
  -3  -7   1       10.16       12.16      1.40 o 
  -2  -7   1      297.03      288.78      4.50 o 
  -1  -7   1      356.88      343.41      4.29 o 
   0  -7   1      142.05      144.73      3.78 o 
   1  -7   1      389.82      377.88      6.36 o 
   2  -7   1     1296.11     1344.87     22.54 o 
   3  -7   1       47.94       54.36      5.62 o 
   4  -7   1      159.99      142.20     13.09 o 
   5  -7   1      252.07      255.58      8.62 o 
   6  -7   1      100.47       99.99      6.85 o 
  -8  -6   1       51.76       51.18      4.81 o 
  -7  -6   1      180.40      190.52      9.70 o 
  -6  -6   1        9.03        6.27      0.98 o 
  -5  -6   1        0.77        2.42      0.76 o 
  -4  -6   1       79.09       76.80      2.05 o 
  -3  -6   1      382.32      377.42      4.38 o 
  -2  -6   1       36.61       39.22      1.76 o 
  -1  -6   1       29.82       34.05      1.79 o 
   0  -6   1     1493.58     1597.25     13.67 o 
   1  -6   1      617.21      616.10      8.62 o 
   2  -6   1      434.31      451.47      5.66 o 
   3  -6   1        5.79        2.94      1.56 o 
   4  -6   1      310.95      303.76      9.18 o 
   5  -6   1       34.12       38.49      4.38 o 
   6  -6   1       64.39       66.14      5.85 o 
   7  -6   1        0.15        1.39      1.99 o 
  -8  -5   1       23.51       20.89      9.44 o 
  -7  -5   1       54.61       47.11     11.64 o 
  -6  -5   1       71.85       53.55      2.99 o 
  -5  -5   1      997.35     1072.64     19.87 o 
  -4  -5   1      639.09      672.17      8.00 o 
  -3  -5   1      270.81      276.13      3.51 o 
  -2  -5   1       91.18      106.68      2.16 o 
  -1  -5   1      476.21      445.60      4.43 o 
   0  -5   1     1758.32     1756.87     13.50 o 
   1  -5   1     1370.88     1426.03     10.85 o 
   2  -5   1       91.64       91.10      2.86 o 
   3  -5   1     1515.57     1472.95     22.71 o 
   4  -5   1      386.32      404.59      9.88 o 
   5  -5   1       48.66       59.08      8.60 o 
   6  -5   1       64.78       70.52      5.54 o 
   7  -5   1      102.05      103.86      8.60 o 
  -8  -4   1        8.63        8.11      4.62 o 
  -7  -4   1        7.67        6.60      1.60 o 
  -6  -4   1      151.39      178.72      4.59 o 
  -5  -4   1      648.27      645.85      8.76 o 
  -4  -4   1       45.99       48.35      1.94 o 
  -3  -4   1      908.10      981.75      6.32 o 
  -2  -4   1      647.63      576.36      8.48 o 
  -1  -4   1      688.71      656.99      4.78 o 
   0  -4   1     1052.94     1043.95     12.40 o 
   1  -4   1      251.67      237.81      3.22 o 
   2  -4   1     1359.33     1326.31      9.91 o 
   3  -4   1      230.00      255.26      4.27 o 
   4  -4   1      636.55      667.37      8.91 o 
   5  -4   1      385.44      422.97     10.18 o 
   6  -4   1      308.30      291.89     16.06 o 
   7  -4   1        1.35        6.09      2.51 o 
   8  -4   1       15.50       14.59      3.66 o 
  -9  -3   1        1.09        1.30      1.93 o 
  -8  -3   1        2.84        4.38      2.36 o 
  -7  -3   1       76.10       85.58      3.33 o 
  -6  -3   1       54.44       56.98      4.41 o 
  -5  -3   1      708.63      746.00      6.74 o 
  -4  -3   1     1458.81     1520.69     10.28 o 
  -3  -3   1     5078.41     5181.73     30.08 o 
  -2  -3   1      749.39      787.91      4.61 o 
  -1  -3   1     1786.55     1754.22      9.89 o 
   0  -3   1      208.98      190.28      2.41 o 
   1  -3   1       99.36       91.07      1.81 o 
   2  -3   1     3757.63     3874.22     41.08 o 
   3  -3   1      585.62      513.36      5.26 o 
   4  -3   1      527.79      493.46      5.91 o 
   5  -3   1      489.37      473.26      8.63 o 
   6  -3   1      144.09      166.87      6.52 o 
   7  -3   1       16.43       14.48      2.66 o 
   8  -3   1       85.77       82.71      5.89 o 
  -9  -2   1        6.18        5.81      2.73 o 
  -8  -2   1       41.32       54.92      6.01 o 
  -7  -2   1        4.36        2.98      1.38 o 
  -6  -2   1      650.44      674.23     15.73 o 
  -5  -2   1      131.92      137.92      3.12 o 
  -4  -2   1       45.41       43.68      1.66 o 
  -3  -2   1     1528.82     1600.74      8.13 o 
  -2  -2   1       26.04       37.15      1.92 o 
  -1  -2   1     1275.83     1251.04      7.05 o 
   0  -2   1      490.77      574.65      4.37 o 
   1  -2   1     2321.36     2308.60     11.27 o 
   2  -2   1      322.52      295.49      3.76 o 
   3  -2   1     2121.45     2134.82     12.75 o 
   4  -2   1      237.32      235.06      3.97 o 
   5  -2   1     1238.07     1331.93     16.00 o 
   6  -2   1       26.12       22.31      3.42 o 
   7  -2   1      218.35      226.96      7.38 o 
   8  -2   1       44.79       45.14      4.99 o 
  -9  -1   1       45.49       45.05      5.69 o 
  -8  -1   1       23.37       27.23      3.68 o 
  -7  -1   1       36.14       32.37      3.74 o 
  -6  -1   1        0.92        1.76      0.86 o 
  -5  -1   1      292.15      294.80      4.68 o 
  -4  -1   1     1331.67     1342.35     13.12 o 
  -3  -1   1      680.08      662.53      4.59 o 
  -1  -1   1      791.55      715.12      5.54 o 
   1  -1   1      953.83      921.83      7.46 o 
   2  -1   1      147.58      123.11      2.90 o 
   3  -1   1       40.28       50.94      1.92 o 
   4  -1   1     1576.43     1516.26     14.29 o 
   5  -1   1        0.82        2.27      1.16 o 
   6  -1   1      321.27      311.50      7.47 o 
   7  -1   1        4.04       10.16      2.33 o 
   8  -1   1       74.78       72.88      9.45 o 
   9  -1   1       64.77       55.99      5.53 o 
  -9   0   1       28.52       28.69      4.77 o 
  -8   0   1      113.30      109.72      9.55 o 
  -7   0   1       85.08       71.85      8.59 o 
  -6   0   1       29.15       21.76      2.88 o 
  -5   0   1      134.18      124.97      2.55 o 
  -4   0   1        1.94        6.33      0.96 o 
  -3   0   1      705.90      696.32      4.91 o 
  -2   0   1     1094.91     1112.82      9.40 o 
   2   0   1      288.73      295.85      2.67 o 
   3   0   1      747.83      676.12      5.02 o 
   4   0   1      107.20      103.66      2.27 o 
   5   0   1      388.51      400.27      5.29 o 
   6   0   1      550.32      572.81      9.23 o 
   7   0   1      198.78      183.79      9.29 o 
   8   0   1       26.53       26.72      2.97 o 
   9   0   1       58.85       58.57      6.90 o 
  -8   1   1       31.11       27.17      4.17 o 
  -7   1   1       99.27       90.14      6.81 o 
  -6   1   1      505.05      508.32      8.97 o 
  -5   1   1        5.38        3.97      1.21 o 
  -4   1   1      290.77      302.80      4.23 o 
  -3   1   1      734.42      763.42      5.57 o 
  -2   1   1     2609.80     2487.26     12.05 o 
  -1   1   1     1765.54     1683.99      8.10 o 
   2   1   1       75.26      112.04      1.46 o 
   3   1   1      325.67      315.09      4.05 o 
   4   1   1       97.13      130.19      2.25 o 
   5   1   1      308.34      293.87      4.02 o 
   6   1   1      108.49      106.24      3.98 o 
   7   1   1      173.46      183.32      5.30 o 
   8   1   1       70.68       78.02      5.37 o 
   9   1   1       53.71       48.25      4.11 o 
  -8   2   1       38.75       46.18      3.72 o 
  -7   2   1      410.37      410.80     11.75 o 
  -6   2   1        9.69       16.12      2.04 o 
  -5   2   1       42.85       45.02      4.78 o 
  -4   2   1       23.37       38.62      2.22 o 
  -3   2   1      201.76      316.97      3.89 o 
  -2   2   1      332.26      298.47      3.65 o 
  -1   2   1      966.62      972.06      5.70 o 
   0   2   1     2841.31     2685.57     16.84 o 
   1   2   1     1308.42     1269.41      9.04 o 
   3   2   1     3364.03     3605.64     19.37 o 
   4   2   1     1264.38     1257.69      8.91 o 
   5   2   1      538.59      578.65      5.72 o 
   6   2   1      273.39      276.00      4.76 o 
   7   2   1      194.25      199.65     10.47 o 
   8   2   1      454.67      486.49     21.06 o 
   9   2   1        6.93        4.41      3.18 o 
  -8   3   1      146.64      130.28      8.39 o 
  -7   3   1       11.93        6.22      2.99 o 
  -6   3   1        6.03        6.61      2.14 o 
  -5   3   1      898.52      858.26     11.98 o 
  -4   3   1      856.14      862.53     11.51 o 
  -3   3   1      559.67      548.52      5.48 o 
  -2   3   1      433.39      476.31      4.49 o 
  -1   3   1     1226.72     1159.10      7.98 o 
   0   3   1       10.22        7.65      0.82 o 
   2   3   1      959.84     1040.70      5.42 o 
   3   3   1     3122.78     3025.42     14.24 o 
   4   3   1        0.63        2.49      0.67 o 
   5   3   1       44.85       52.11      1.77 o 
   6   3   1      115.22      116.54      3.56 o 
   7   3   1      173.86      187.70      7.47 o 
   8   3   1        1.98        4.79      1.76 o 
   9   3   1        6.36        2.64      1.96 o 
  -8   4   1       11.97        6.16      4.80 o 
  -7   4   1        6.58        8.05      2.55 o 
  -6   4   1      295.70      312.43     17.76 o 
  -5   4   1      258.18      275.58     17.95 o 
  -4   4   1       57.23       56.57      3.51 o 
  -3   4   1       57.90       73.70      2.92 o 
  -2   4   1        8.54       12.62      1.54 o 
  -1   4   1      405.30      454.36      4.66 o 
   0   4   1      171.85      179.73      2.51 o 
   1   4   1     2346.40     2363.73     11.47 o 
   2   4   1      972.51      875.11      5.00 o 
   3   4   1      293.66      291.17      2.96 o 
   4   4   1     1669.48     1824.66     16.28 o 
   5   4   1     1294.36     1289.27     11.03 o 
   6   4   1      392.48      445.39      9.66 o 
   7   4   1        0.52        1.35      0.86 o 
   8   4   1        0.18        0.69      0.99 o 
   9   4   1       41.08       26.83     11.88 o 
  -7   5   1      164.84      163.71      8.14 o 
  -6   5   1        8.74        5.56      3.10 o 
  -5   5   1        0.04        1.34      2.04 o 
  -4   5   1      351.91      366.69     10.95 o 
  -3   5   1     1750.29     1730.39     17.47 o 
  -2   5   1      188.45      192.85      3.61 o 
  -1   5   1        1.86        4.72      1.47 o 
   0   5   1      167.90      135.92      2.37 o 
   1   5   1       56.37       39.04      1.41 o 
   2   5   1       21.40       22.56      1.85 o 
   3   5   1      105.49       94.38      1.87 o 
   4   5   1      194.03      193.46      3.15 o 
   5   5   1      137.80      150.59      3.68 o 
   6   5   1      162.69      142.81      3.56 o 
   7   5   1       63.13       53.17      3.24 o 
   8   5   1        3.33        3.25      2.29 o 
  -7   6   1        0.28        2.61      2.30 o 
  -6   6   1        3.31        5.49      4.22 o 
  -5   6   1      214.48      227.42     10.57 o 
  -4   6   1      879.11      893.37     22.94 o 
  -3   6   1       55.55       46.77      3.89 o 
  -2   6   1      199.02      189.16      3.90 o 
  -1   6   1     1090.80     1085.23      9.63 o 
   0   6   1       10.97        8.16      1.15 o 
   1   6   1        1.97        4.20      0.79 o 
   2   6   1      482.22      525.15      4.83 o 
   3   6   1      459.65      427.57      5.26 o 
   4   6   1       58.19       63.42      2.21 o 
   5   6   1        0.54        1.03      0.66 o 
   6   6   1      419.06      368.34     17.67 o 
   7   6   1      111.93      122.41      6.07 o 
   8   6   1       13.10        4.48      1.84 o 
  -6   7   1       92.24      105.76      6.51 o 
  -5   7   1      139.76      141.00     11.21 o 
  -4   7   1       75.07       61.67      6.82 o 
  -3   7   1        1.61        1.78      2.30 o 
  -2   7   1     1615.31     1675.79     25.53 o 
  -1   7   1      575.60      591.22      6.40 o 
   0   7   1       62.81       66.63      2.57 o 
   1   7   1        4.11        3.58      1.67 o 
   2   7   1        6.12        5.79      0.89 o 
   3   7   1       13.02        9.00      0.99 o 
   4   7   1      136.31      141.21      3.38 o 
   5   7   1       28.08       21.54      2.53 o 
   6   7   1       55.83       67.15      5.22 o 
   7   7   1       30.16       18.68      6.12 o 
  -6   8   1       32.68       33.27      5.55 o 
  -5   8   1       20.21       28.84      5.54 o 
  -4   8   1       87.82       78.36     12.24 o 
  -3   8   1      910.94      921.01     18.43 o 
  -2   8   1      112.52       97.07      4.98 o 
  -1   8   1        2.38        5.98      1.81 o 
   0   8   1       64.30       60.44      3.94 o 
   1   8   1      669.10      695.56     16.45 o 
   2   8   1        2.84        4.12      0.94 o 
   3   8   1       60.79       55.87      2.49 o 
   4   8   1       42.55       39.07      1.90 o 
   5   8   1      170.85      186.50      5.35 o 
   6   8   1        3.77        4.63      1.27 o 
  -5   9   1        1.24        2.08      1.72 o 
  -4   9   1      217.86      214.61      8.27 o 
  -3   9   1        7.57        4.92      2.02 o 
  -2   9   1        0.17        4.18      3.12 o 
  -1   9   1      263.50      285.74      8.17 o 
   0   9   1      620.75      617.86     12.28 o 
   1   9   1      220.48      217.75      8.12 o 
   2   9   1       87.43       95.80      3.20 o 
   3   9   1       39.50       38.15      2.60 o 
   4   9   1        1.64        3.71      0.79 o 
   5   9   1        7.33       10.42      3.89 o 
   6   9   1        9.70       10.99      4.25 o 
  -4  10   1       11.45       10.18      2.77 o 
  -3  10   1       10.49       14.81      3.04 o 
  -2  10   1      296.71      296.65     10.00 o 
  -1  10   1      175.56      161.08      7.28 o 
   0  10   1       15.64       17.22      2.52 o 
   1  10   1       21.33       21.11      3.94 o 
   2  10   1      180.92      188.76      5.97 o 
   3  10   1       12.21       13.51      1.79 o 
   4  10   1       21.93       19.61      5.61 o 
   5  10   1       16.34        8.55      2.69 o 
  -3  11   1       21.00       13.90     10.18 o 
  -2  11   1        5.58        4.72      2.65 o 
  -1  11   1        3.08        7.61      2.86 o 
   0  11   1        1.50        2.96      1.75 o 
   1  11   1      171.36      186.18      5.12 o 
   2  11   1       45.90       41.84     11.24 o 
   3  11   1       35.56       39.50      9.00 o 
   4  11   1        2.29        3.98      3.32 o 
   5  11   1        7.91        6.73      3.56 o 
  -1  12   1        5.73        3.39      1.73 o 
   0  12   1       54.38       40.52     18.53 o 
   1  12   1        0.26        1.46      1.95 o 
   2  12   1        9.73        4.32      3.64 o 
   3  12   1       19.78       15.46      8.95 o 
   4  12   1       18.86       16.03      4.64 o 
  -1 -12   2       50.80       36.39      6.05 o 
  -3 -11   2       22.49       18.58      4.84 o 
  -2 -11   2        0.30        1.53      1.32 o 
  -1 -11   2        1.43        1.19      1.24 o 
   0 -11   2       82.14       90.22      7.25 o 
   1 -11   2       70.64       70.83      5.18 o 
   2 -11   2      143.86      120.09     12.16 o 
  -4 -10   2       66.25       60.96      7.81 o 
  -3 -10   2      142.11      138.01      5.78 o 
  -2 -10   2      207.84      198.02     16.37 o 
  -1 -10   2        4.00        6.47      1.70 o 
   0 -10   2       81.25       76.05      5.19 o 
   1 -10   2      182.18      176.37      9.59 o 
   2 -10   2      217.58      206.06      7.26 o 
   3 -10   2      101.21       87.70     12.48 o 
  -5  -9   2       18.47       14.70      5.89 o 
  -4  -9   2       84.00       75.56      3.40 o 
  -3  -9   2       26.67       25.61      3.64 o 
  -2  -9   2      119.88      109.80      5.08 o 
  -1  -9   2       58.17       57.49      5.46 o 
   0  -9   2       16.10       10.89      1.85 o 
   1  -9   2        5.58        6.46      2.18 o 
   2  -9   2       71.15       81.01      6.12 o 
   3  -9   2       18.78       21.62      6.80 o 
   4  -9   2        4.35        2.10      1.73 o 
   5  -9   2       20.09       19.34      8.28 o 
  -6  -8   2       34.23       38.72      7.10 o 
  -5  -8   2       60.96       53.63      5.15 o 
  -4  -8   2       24.58       25.92      2.60 o 
  -3  -8   2      154.13      151.63      4.29 o 
  -2  -8   2      525.85      566.09      9.42 o 
  -1  -8   2      153.97      148.88      5.67 o 
   0  -8   2      402.85      403.64     14.84 o 
   1  -8   2       60.08       62.05      3.91 o 
   2  -8   2      200.07      201.49     11.02 o 
   3  -8   2       97.91       93.12     12.81 o 
   4  -8   2      121.86      128.70      7.98 o 
   5  -8   2      173.64      173.66      9.09 o 
  -7  -7   2       32.81       31.59      8.35 o 
  -6  -7   2       28.93       22.93      2.70 o 
  -5  -7   2       63.33       70.76      2.90 o 
  -4  -7   2       37.44       34.07      2.17 o 
  -3  -7   2      596.75      612.85      9.57 o 
  -2  -7   2       52.94       59.94      2.07 o 
  -1  -7   2       79.63       62.80      2.69 o 
   0  -7   2     1125.18     1152.27     15.45 o 
   1  -7   2      398.93      389.13      6.83 o 
   2  -7   2      561.59      532.46     18.28 o 
   3  -7   2       67.30       62.15      5.56 o 
   4  -7   2       86.53       97.00      7.11 o 
   5  -7   2       72.97       79.47      7.61 o 
   6  -7   2       19.15       20.07      4.21 o 
  -8  -6   2       59.41       54.09      8.83 o 
  -7  -6   2       20.41       18.04      5.16 o 
  -6  -6   2        7.38        9.87      2.67 o 
  -5  -6   2      134.84      130.54      2.83 o 
  -4  -6   2      873.87      912.01     11.71 o 
  -3  -6   2       38.02       44.15      2.03 o 
  -2  -6   2      359.37      356.22      5.53 o 
  -1  -6   2     1590.41     1685.60     16.34 o 
   0  -6   2     2413.07     2509.30     16.28 o 
   1  -6   2        0.62        3.48      1.03 o 
   2  -6   2      589.55      593.09     16.07 o 
   3  -6   2      443.61      435.44     13.87 o 
   4  -6   2        8.48       12.55      2.91 o 
   5  -6   2        7.41        8.01      2.96 o 
   6  -6   2      129.28      130.97      7.11 o 
   7  -6   2       98.76      106.45      9.15 o 
  -8  -5   2        4.89        3.03      2.12 o 
  -7  -5   2      223.07      221.73     17.93 o 
  -6  -5   2       48.81       55.88      3.87 o 
  -5  -5   2      127.95      131.05      5.54 o 
  -4  -5   2       37.06       41.72      1.83 o 
  -3  -5   2      128.69      141.78      2.14 o 
  -2  -5   2      606.11      560.68      5.01 o 
  -1  -5   2      863.00      851.69      6.49 o 
   0  -5   2        2.48        2.55      0.93 o 
   1  -5   2      360.16      369.06      5.03 o 
   2  -5   2     2272.91     2222.46     19.29 o 
   3  -5   2       14.85       19.08      2.07 o 
   4  -5   2       48.36       42.99      5.78 o 
   5  -5   2        1.37        2.01      2.01 o 
   6  -5   2      280.04      288.80     14.06 o 
   7  -5   2        1.98        1.10      2.23 o 
  -8  -4   2        1.25        0.50      2.38 o 
  -7  -4   2      158.82      180.24     17.07 o 
  -6  -4   2      168.65      159.18      4.46 o 
  -5  -4   2        9.57       12.86      1.26 o 
  -4  -4   2       15.15       13.27      1.33 o 
  -3  -4   2     3998.89     4014.00     59.10 o 
  -2  -4   2      394.62      406.08      3.58 o 
  -1  -4   2      450.91      490.07      4.04 o 
   0  -4   2      495.54      466.53      4.59 o 
   1  -4   2     2043.02     1959.71     11.25 o 
   2  -4   2       37.55       33.03      1.84 o 
   3  -4   2       11.12       10.13      1.47 o 
   4  -4   2     1720.93     1839.85     23.70 o 
   5  -4   2      279.89      265.95     11.76 o 
   6  -4   2      105.76      113.54      7.69 o 
   7  -4   2        0.25        3.03      2.03 o 
   8  -4   2      124.40      127.33     15.07 o 
  -8  -3   2      113.72      113.13      7.56 o 
  -7  -3   2        7.76        8.28      1.58 o 
  -6  -3   2       82.14       77.82      2.51 o 
  -5  -3   2       16.94       19.25      1.62 o 
  -4  -3   2      553.14      496.89      3.76 o 
  -3  -3   2      645.37      662.49      8.73 o 
  -2  -3   2       23.41       24.86      0.83 o 
  -1  -3   2      532.74      535.76      3.84 o 
   0  -3   2      388.93      338.53      5.34 o 
   1  -3   2     1180.39     1209.29      7.63 o 
   2  -3   2      138.61      161.08      2.82 o 
   4  -3   2      432.28      401.35      5.87 o 
   5  -3   2        4.78        6.33      1.47 o 
   6  -3   2      185.70      172.62      9.26 o 
   7  -3   2      184.46      194.18     10.69 o 
   8  -3   2       31.27       31.16      4.47 o 
  -9  -2   2       35.44       36.51      4.61 o 
  -8  -2   2       88.57       91.96      6.82 o 
  -7  -2   2       15.96       13.24      1.93 o 
  -6  -2   2      192.51      189.12      5.07 o 
  -5  -2   2      883.95      879.66     10.49 o 
  -4  -2   2       53.45       65.40      1.62 o 
  -3  -2   2      141.38      176.75      2.12 o 
  -2  -2   2     1629.39     1567.04     12.41 o 
  -1  -2   2      153.34      113.81      2.55 o 
   0  -2   2     1827.24     1879.30      9.18 o 
   1  -2   2      360.04      385.05      3.39 o 
   2  -2   2     7313.79     7093.11     63.93 o 
   3  -2   2      643.94      628.86      5.72 o 
   4  -2   2        0.95        4.27      3.68 o 
   5  -2   2       64.74       63.51      2.66 o 
   6  -2   2     1476.94     1563.75     55.65 o 
   7  -2   2       32.50       37.43      6.46 o 
   8  -2   2        0.42        0.78      1.43 o 
  -9  -1   2       13.49       12.12      4.31 o 
  -8  -1   2       91.41       82.60      6.12 o 
  -7  -1   2        7.83        5.95      2.52 o 
  -6  -1   2       73.23       73.10      5.33 o 
  -5  -1   2       12.55       17.18      2.34 o 
  -4  -1   2       42.22       39.32      1.53 o 
  -3  -1   2     5119.92     4913.37     45.74 o 
  -2  -1   2       43.23       56.35      1.16 o 
  -1  -1   2     7244.81     7285.70    114.90 o 
   0  -1   2        9.67        6.80      0.68 o 
   2  -1   2      139.33      118.81      1.91 o 
   3  -1   2      288.21      258.83      3.24 o 
   4  -1   2     1345.44     1446.27     11.90 o 
   5  -1   2     1781.13     1846.31     17.21 o 
   6  -1   2       33.32       25.96      4.13 o 
   7  -1   2        4.35        8.62      3.16 o 
   8  -1   2      148.16      160.95      6.20 o 
   9  -1   2        3.71        4.34      1.69 o 
  -8   0   2       57.34       50.62      6.83 o 
  -7   0   2       38.99       41.98      7.16 o 
  -6   0   2       79.26       79.90      3.78 o 
  -5   0   2       78.24       82.10      2.50 o 
  -4   0   2     2943.95     2890.15     19.14 o 
  -3   0   2     2037.09     2187.92     11.32 o 
  -2   0   2     1570.08     1506.37      7.72 o 
  -1   0   2     2425.44     2309.91     32.11 o 
   1   0   2      515.63      509.60      4.56 o 
   2   0   2     2106.44     2063.24     10.38 o 
   3   0   2     1909.90     2041.95     11.24 o 
   4   0   2      488.79      381.25      4.39 o 
   5   0   2      135.82      138.35      3.52 o 
   6   0   2       53.30       55.67      8.10 o 
   7   0   2      201.70      205.73      9.21 o 
   8   0   2       18.23       23.80      3.00 o 
   9   0   2        6.83        6.63      2.61 o 
  -8   1   2       71.96       68.75     10.63 o 
  -7   1   2       24.75       19.70      2.78 o 
  -6   1   2      105.06      108.38      3.68 o 
  -5   1   2      825.60      791.04      7.55 o 
  -4   1   2     1109.29     1143.84      9.08 o 
  -3   1   2      602.61      559.36      4.74 o 
  -2   1   2      430.74      363.26      3.33 o 
   0   1   2      776.18      756.20      6.88 o 
   1   1   2     3138.73     3202.41     19.96 o 
   2   1   2     2551.53     2591.75     14.16 o 
   3   1   2     2638.37     2566.71     19.38 o 
   4   1   2      243.38      292.52      3.32 o 
   5   1   2      192.34      195.77      3.77 o 
   6   1   2     1066.20     1080.95     17.29 o 
   7   1   2       33.13       32.08      4.51 o 
   8   1   2       22.45       23.16      2.77 o 
   9   1   2       12.57        7.29      2.10 o 
  -8   2   2       20.77       19.27      3.31 o 
  -7   2   2       86.73       78.07      7.16 o 
  -6   2   2      645.95      615.75     12.23 o 
  -5   2   2      355.66      345.15      8.77 o 
  -4   2   2      910.99      937.00      8.28 o 
  -3   2   2      254.18      232.54      3.49 o 
  -2   2   2     2696.71     2642.58     13.29 o 
  -1   2   2      208.46      178.06      2.30 o 
   2   2   2     2272.75     2370.19     16.01 o 
   3   2   2      640.43      737.77      5.15 o 
   4   2   2      301.13      286.27      3.40 o 
   5   2   2      595.08      575.41      5.76 o 
   6   2   2        6.73        6.64      1.17 o 
   7   2   2       52.30       55.04      6.45 o 
   8   2   2        9.74        6.08      2.04 o 
   9   2   2       33.07       29.78      3.66 o 
  -8   3   2       11.20        8.45      3.83 o 
  -7   3   2      217.36      221.68      8.77 o 
  -6   3   2      330.43      308.81      8.00 o 
  -5   3   2      380.24      387.64      8.23 o 
  -4   3   2      187.37      154.77      3.25 o 
  -3   3   2      172.53      124.43      2.77 o 
  -2   3   2      394.38      381.80      4.20 o 
  -1   3   2        7.65        9.41      1.81 o 
   0   3   2     3530.23     3428.36     31.84 o 
   2   3   2      563.73      475.09      4.36 o 
   3   3   2      623.53      672.17      4.77 o 
   4   3   2      360.45      330.26      3.36 o 
   5   3   2       20.94       20.11      1.94 o 
   6   3   2       38.84       40.44      3.91 o 
   7   3   2      116.20       99.70      4.87 o 
   8   3   2       49.32       54.39      3.63 o 
   9   3   2       13.92       14.56      5.64 o 
  -8   4   2        4.20        4.25      3.02 o 
  -7   4   2       41.70       37.36      6.25 o 
  -6   4   2        0.57        4.17      4.01 o 
  -5   4   2      731.02      717.72     17.06 o 
  -4   4   2      718.41      763.03      7.96 o 
  -3   4   2      141.73      116.18      3.67 o 
  -2   4   2       43.51       56.48      1.97 o 
  -1   4   2      892.57      769.30      5.87 o 
   0   4   2      246.23      226.06      2.78 o 
   1   4   2     1002.63      931.04      5.29 o 
   2   4   2     1222.90     1298.85     11.39 o 
   3   4   2      863.92      872.38      5.35 o 
   4   4   2      367.99      415.98      5.26 o 
   5   4   2       57.29       63.64      3.42 o 
   6   4   2       94.13       88.58      3.34 o 
   7   4   2       57.96       61.10      6.79 o 
   8   4   2        1.27        3.24      1.23 o 
   9   4   2        1.30        5.34      2.96 o 
  -7   5   2        0.76        2.87      2.54 o 
  -6   5   2      134.63      134.83      6.04 o 
  -5   5   2      237.67      243.09      8.10 o 
  -4   5   2     1382.85     1411.90     31.97 o 
  -3   5   2      324.23      312.91      5.91 o 
  -2   5   2      404.59      339.35      5.42 o 
  -1   5   2      479.36      409.27      4.53 o 
   0   5   2     3500.96     3604.05     29.76 o 
   1   5   2     2809.39     2996.26     14.62 o 
   2   5   2     1681.04     1754.81     13.46 o 
   3   5   2     1285.08     1361.47      8.02 o 
   4   5   2       95.93       91.91      2.17 o 
   5   5   2      716.38      718.45     10.20 o 
   6   5   2       11.22        8.14      1.24 o 
   7   5   2       19.75       18.56      2.70 o 
   8   5   2       17.93       12.48      2.04 o 
  -7   6   2       69.99       75.86      5.35 o 
  -6   6   2        7.93       11.37      2.29 o 
  -5   6   2      146.71      162.05      5.92 o 
  -4   6   2      281.12      277.05     30.85 o 
  -3   6   2      878.85      889.09     30.40 o 
  -2   6   2     1053.22     1087.06     11.17 o 
  -1   6   2     1448.55     1444.01     10.87 o 
   0   6   2        9.99        5.99      1.08 o 
   1   6   2        5.77        5.12      0.82 o 
   2   6   2       26.00       31.28      1.40 o 
   3   6   2        4.45        7.99      0.74 o 
   4   6   2      277.04      259.18      4.00 o 
   5   6   2      117.78      116.43      3.06 o 
   6   6   2        5.00        7.89      1.33 o 
   7   6   2      106.51       81.48      6.96 o 
   8   6   2        9.87        9.63      4.81 o 
  -6   7   2      116.16      133.76      8.67 o 
  -5   7   2       13.35       14.09      2.59 o 
  -4   7   2       36.53       38.87      4.83 o 
  -3   7   2      742.76      800.11     17.83 o 
  -2   7   2      762.58      725.07     10.44 o 
  -1   7   2      347.24      338.05      5.28 o 
   0   7   2       71.81       66.99      4.68 o 
   1   7   2      814.25      805.98      9.18 o 
   2   7   2        8.86       12.33      1.63 o 
   3   7   2      169.78      155.36      2.41 o 
   4   7   2       70.79       71.69      2.39 o 
   5   7   2      254.84      273.67      5.07 o 
   6   7   2       72.04       72.18      5.10 o 
   7   7   2       67.09       63.74      3.44 o 
  -6   8   2       14.63       20.31      4.98 o 
  -5   8   2        1.42        5.70      2.47 o 
  -4   8   2      179.97      209.84     17.52 o 
  -3   8   2        1.70        2.72      2.05 o 
  -2   8   2       71.61       59.21      3.27 o 
  -1   8   2      275.90      266.30     10.39 o 
   0   8   2      837.79      908.60     12.80 o 
   1   8   2       58.94       61.22      2.12 o 
   2   8   2        1.06        2.40      0.87 o 
   3   8   2       22.23       19.90      1.21 o 
   4   8   2      142.67      147.43      3.49 o 
   5   8   2       70.79       61.08      4.08 o 
   6   8   2       18.03       14.12      4.81 o 
   7   8   2       63.73       57.83     11.54 o 
  -5   9   2      190.80      196.34     12.04 o 
  -4   9   2        8.88        8.01      3.07 o 
  -3   9   2       48.89       47.96      5.65 o 
  -2   9   2        3.81       10.73      3.07 o 
  -1   9   2      363.63      351.68      9.60 o 
   0   9   2      142.31      158.16      4.39 o 
   1   9   2      150.13      135.13      3.44 o 
   2   9   2      214.10      215.05      3.62 o 
   3   9   2      147.24      154.04      5.48 o 
   4   9   2        0.06        0.52      0.63 o 
   5   9   2        4.47        6.67      1.47 o 
   6   9   2       35.95       43.56      7.64 o 
  -4  10   2        6.90        8.34      2.65 o 
  -3  10   2       86.04       76.37     16.69 o 
  -2  10   2       46.47       50.64      6.68 o 
  -1  10   2      122.29       90.43      7.30 o 
   0  10   2       90.16       76.70      5.35 o 
   1  10   2      314.18      353.45      9.91 o 
   2  10   2       84.46       88.30      3.68 o 
   3  10   2       81.82       69.22      2.44 o 
   4  10   2        0.31        0.29      1.20 o 
   5  10   2      107.76      118.90      7.52 o 
   6  10   2        3.51        1.99      1.84 o 
  -3  11   2       20.27       11.79     10.32 o 
  -2  11   2       58.78       45.76     10.15 o 
  -1  11   2       39.31       37.12      5.05 o 
   0  11   2       44.12       50.34      9.13 o 
   1  11   2        7.78        4.69      1.88 o 
   2  11   2       44.06       42.96     15.63 o 
   3  11   2       67.34       63.84     17.76 o 
   4  11   2      109.96      110.99     12.39 o 
   5  11   2        1.81        3.71      2.27 o 
  -1  12   2       98.71       90.66      6.99 o 
   0  12   2        0.47        2.78      1.47 o 
   1  12   2        9.56        6.20      3.48 o 
   2  12   2       89.68       99.49      7.96 o 
   3  12   2       51.97       59.01      5.37 o 
   4  12   2        1.74        2.57      1.19 o 
  -3 -11   3       13.87       11.11      4.63 o 
  -2 -11   3        4.78        5.48      3.55 o 
  -1 -11   3       95.13      106.68      6.21 o 
   0 -11   3       18.32       21.68      4.52 o 
   1 -11   3        3.46        2.60      1.79 o 
   2 -11   3       49.97       43.10     11.53 o 
  -4 -10   3       26.40       18.67      9.58 o 
  -3 -10   3       84.24       93.63      4.28 o 
  -2 -10   3        6.53        3.30      1.93 o 
  -1 -10   3       64.58       67.02      4.15 o 
   0 -10   3       33.56       31.07      4.32 o 
   1 -10   3      142.98      126.83      7.50 o 
   2 -10   3      195.77      199.09      7.20 o 
   3 -10   3       10.73        6.69      2.16 o 
  -5  -9   3        0.83        1.18      1.22 o 
  -4  -9   3       67.96       71.53      2.81 o 
  -3  -9   3      112.25      109.23      6.77 o 
  -2  -9   3        2.60        2.78      1.02 o 
  -1  -9   3       16.59       10.17      2.32 o 
   0  -9   3        8.40       11.89      2.44 o 
   1  -9   3       99.23      120.68      7.93 o 
   2  -9   3       41.86       32.56      5.71 o 
   3  -9   3      220.67      199.46     10.07 o 
   4  -9   3      141.37      153.85      7.49 o 
  -6  -8   3       57.29       49.97      7.49 o 
  -5  -8   3       11.15       14.56      2.36 o 
  -4  -8   3       34.12       32.71      2.12 o 
  -3  -8   3       22.73       25.91      2.22 o 
  -2  -8   3       10.65       10.76      1.56 o 
  -1  -8   3      122.64      127.66      3.30 o 
   0  -8   3      106.08      107.02      5.61 o 
   1  -8   3        0.40        3.44      2.80 o 
   2  -8   3        0.47        3.82      2.66 o 
   3  -8   3      910.27      942.68     18.42 o 
   4  -8   3       97.25       98.56     13.80 o 
   5  -8   3       35.37       28.92      5.29 o 
  -7  -7   3       27.92       16.87      8.26 o 
  -6  -7   3        8.26       11.60      4.31 o 
  -5  -7   3        4.13        4.33      1.25 o 
  -4  -7   3       47.34       43.69      3.25 o 
  -3  -7   3       18.32       18.17      1.92 o 
  -2  -7   3      428.56      438.99      6.45 o 
  -1  -7   3      229.95      211.59      4.17 o 
   0  -7   3      365.58      365.00      6.13 o 
   1  -7   3      237.01      225.52      5.58 o 
   2  -7   3        8.32       14.88      2.94 o 
   3  -7   3        1.27        3.90      2.62 o 
   4  -7   3        0.14        2.01      2.07 o 
   5  -7   3      150.67      166.32     10.41 o 
   6  -7   3       60.67       78.74      8.63 o 
  -8  -6   3        0.13        1.43      2.02 o 
  -7  -6   3        5.58        9.01      2.82 o 
  -6  -6   3        0.82        1.62      2.00 o 
  -5  -6   3       33.12       34.65      4.47 o 
  -4  -6   3       24.63       22.56      1.04 o 
  -3  -6   3       27.36       25.11      1.79 o 
  -2  -6   3      347.90      362.66      6.08 o 
  -1  -6   3        1.01        1.61      0.86 o 
   0  -6   3        7.93       12.00      1.64 o 
   1  -6   3      394.97      373.07      5.39 o 
   2  -6   3       68.23       78.10      7.01 o 
   3  -6   3        1.77        5.77      2.12 o 
   4  -6   3        1.51        3.84      1.88 o 
   5  -6   3      394.42      407.88     12.34 o 
   6  -6   3      115.66      127.31      8.63 o 
  -8  -5   3        6.25        7.90      4.60 o 
  -7  -5   3      114.93      119.74      6.49 o 
  -6  -5   3       39.88       39.88      3.30 o 
  -5  -5   3       86.59       95.76      4.66 o 
  -4  -5   3       15.71       14.79      1.88 o 
  -3  -5   3      376.12      369.40      4.01 o 
  -2  -5   3       53.70       52.11      1.88 o 
  -1  -5   3      340.99      305.05      4.19 o 
   0  -5   3     1766.13     1834.60     18.70 o 
   1  -5   3     1987.41     2090.06     16.90 o 
   2  -5   3        0.02        2.20      1.38 o 
   3  -5   3      401.26      376.93      6.88 o 
   4  -5   3      537.82      528.72     11.89 o 
   5  -5   3       45.00       57.76      6.62 o 
   6  -5   3       13.69       18.83      4.91 o 
   7  -5   3       98.15      102.40      9.69 o 
  -8  -4   3        2.19        2.52      2.50 o 
  -7  -4   3        0.72        1.00      2.64 o 
  -6  -4   3      235.30      256.03     17.64 o 
  -5  -4   3        6.77        5.57      1.76 o 
  -4  -4   3      365.86      360.78      8.06 o 
  -3  -4   3      274.37      306.91      5.55 o 
  -2  -4   3      147.15      122.69      1.76 o 
  -1  -4   3      238.56      219.65      2.66 o 
   0  -4   3     1904.36     1915.81     15.56 o 
   1  -4   3      471.12      467.42      5.01 o 
   2  -4   3      132.71      124.77      3.14 o 
   3  -4   3     1519.98     1550.34     13.35 o 
   5  -4   3       16.09       32.13      4.48 o 
   6  -4   3       12.09       13.03      3.13 o 
   7  -4   3      216.92      222.58      7.87 o 
   8  -4   3        1.30        4.38      3.20 o 
  -8  -3   3       24.98       18.87      5.25 o 
  -7  -3   3      189.26      203.10     17.66 o 
  -6  -3   3       19.08       13.46      1.78 o 
  -5  -3   3      801.72      854.08     16.64 o 
  -4  -3   3       81.59       89.39      4.30 o 
  -3  -3   3      103.72       85.86      2.74 o 
  -2  -3   3     1237.62     1276.86      7.99 o 
  -1  -3   3      560.22      502.97      3.86 o 
   0  -3   3      368.02      433.51      3.82 o 
   1  -3   3     2203.68     2365.01     14.45 o 
   2  -3   3     5200.55     5294.65     40.70 o 
   3  -3   3      632.65      594.24      6.50 o 
   4  -3   3       77.44       84.81      3.25 o 
   5  -3   3       14.37       15.09      2.72 o 
   6  -3   3        4.95        2.54      2.92 o 
   7  -3   3        6.52        8.69      2.74 o 
   8  -3   3        4.41        3.10      3.77 o 
  -8  -2   3        5.62        8.38      5.87 o 
  -7  -2   3      103.16      105.10      6.82 o 
  -6  -2   3        2.15        2.62      1.03 o 
  -5  -2   3       25.11       26.68      2.13 o 
  -4  -2   3       24.57       25.98      1.19 o 
  -3  -2   3     2053.46     2158.42     18.56 o 
  -2  -2   3     1169.08     1076.67      9.50 o 
  -1  -2   3       85.73       67.97      1.24 o 
   0  -2   3       29.28       23.16      1.19 o 
   1  -2   3     4357.16     4036.43     62.19 o 
   2  -2   3     1075.54     1101.45      7.41 o 
   3  -2   3        0.89        2.05      0.80 o 
   4  -2   3      216.83      217.05      4.12 o 
   5  -2   3     2128.51     2231.65     36.13 o 
   6  -2   3       22.06       14.62      3.92 o 
   7  -2   3       76.85       79.73      9.34 o 
   8  -2   3       11.46        9.66      2.74 o 
  -8  -1   3       16.54       22.44      4.58 o 
  -7  -1   3      421.44      455.60     10.00 o 
  -6  -1   3      101.89       97.31      3.16 o 
  -5  -1   3        0.94        2.69      1.35 o 
  -4  -1   3     1316.42     1265.15     10.91 o 
  -3  -1   3      757.03      731.68      4.30 o 
  -2  -1   3     1432.24     1441.50      8.56 o 
  -1  -1   3      963.74     1044.88      5.44 o 
   0  -1   3     4792.52     4267.45     37.75 o 
   1  -1   3     1048.05     1026.36     10.85 o 
   2  -1   3     1676.21     1774.23      9.67 o 
   3  -1   3      780.49      802.39      8.37 o 
   4  -1   3     1234.70     1178.20     11.28 o 
   5  -1   3       85.04       92.40      4.10 o 
   6  -1   3        6.65        4.10      1.00 o 
   7  -1   3       51.60       56.38      5.99 o 
   8  -1   3       11.01        9.68      3.93 o 
  -8   0   3       54.03       54.14      3.56 o 
  -7   0   3       48.52       49.73      3.89 o 
  -6   0   3        7.50        5.48      1.41 o 
  -5   0   3     1184.29     1197.50      9.90 o 
  -4   0   3      206.29      207.66      3.75 o 
  -3   0   3      143.87      154.64      2.19 o 
  -2   0   3      344.10      348.92      4.36 o 
  -1   0   3     5117.91     5097.12     63.67 o 
   0   0   3      113.93      119.48      2.26 o 
   1   0   3      910.72      944.53      6.43 o 
   2   0   3       17.51       22.49      1.54 o 
   3   0   3      874.57      803.70      6.02 o 
   4   0   3       46.22       53.58      2.44 o 
   5   0   3       29.17       24.04      2.79 o 
   6   0   3      658.52      660.20     13.77 o 
   7   0   3      118.60      119.04      6.79 o 
   8   0   3       78.93       74.62      5.74 o 
   9   0   3        7.36        7.57      2.17 o 
  -8   1   3       31.43       31.87      8.09 o 
  -7   1   3       46.29       43.37      2.97 o 
  -6   1   3      281.97      288.91      9.30 o 
  -5   1   3     1184.25     1261.22     16.18 o 
  -4   1   3        6.35        6.95      1.39 o 
  -3   1   3      667.59      661.34      5.47 o 
  -2   1   3      412.68      356.72      4.17 o 
  -1   1   3      101.09       89.96      1.44 o 
   0   1   3     3678.53     3633.91     20.14 o 
   1   1   3      775.47      909.52      6.58 o 
   2   1   3      352.97      295.97      3.23 o 
   3   1   3      223.82      220.71      3.51 o 
   4   1   3      419.94      407.41      4.37 o 
   5   1   3      908.80      913.71      9.84 o 
   6   1   3      146.93      141.28      6.38 o 
   7   1   3      126.94      112.76      6.28 o 
   8   1   3        5.86       12.31      2.77 o 
   9   1   3       86.89       89.98      6.74 o 
  -8   2   3       80.72       78.15      4.54 o 
  -7   2   3      510.44      520.66     19.23 o 
  -6   2   3        0.43        1.75      1.20 o 
  -5   2   3      204.24      206.48      4.56 o 
  -4   2   3      698.04      681.17      9.05 o 
  -3   2   3     2289.89     2347.95     16.74 o 
  -2   2   3       55.30       64.63      1.77 o 
  -1   2   3      158.40      158.11      2.06 o 
   0   2   3     2524.64     2288.26     12.55 o 
   1   2   3      900.95      891.86      4.98 o 
   2   2   3     1322.64     1346.53     13.87 o 
   3   2   3      188.24      180.03      2.28 o 
   4   2   3     1137.97     1084.36      9.51 o 
   5   2   3      116.14      103.86      3.37 o 
   6   2   3       28.03       30.82      2.42 o 
   7   2   3      236.07      226.38     10.39 o 
   8   2   3       98.40      112.34      5.13 o 
   9   2   3        4.13        5.43      2.00 o 
  -8   3   3       76.42       64.35      8.53 o 
  -7   3   3       12.38       15.39      3.80 o 
  -6   3   3        7.78        6.08      1.50 o 
  -5   3   3      430.00      429.58      7.73 o 
  -4   3   3      238.79      232.32      4.11 o 
  -3   3   3      196.73      218.06      3.57 o 
  -2   3   3      793.00      820.95      6.91 o 
  -1   3   3     2852.66     2756.16     14.05 o 
   0   3   3      464.37      448.64      3.50 o 
   1   3   3     8111.69     8493.45     76.77 o 
   2   3   3      898.42      917.52      4.85 o 
   3   3   3     1425.18     1270.57      8.76 o 
   4   3   3      100.24      103.26      1.98 o 
   5   3   3       41.86       41.81      2.34 o 
   6   3   3      335.93      332.89      5.14 o 
   7   3   3      297.63      318.43     11.43 o 
   8   3   3       20.12       23.52      5.63 o 
   9   3   3        0.18        1.16      1.10 o 
  -7   4   3       15.86       15.72      3.31 o 
  -6   4   3      582.33      536.96     37.60 o 
  -5   4   3      172.97      173.41      8.97 o 
  -4   4   3        2.94        3.47      1.23 o 
  -3   4   3      151.12      145.16      3.10 o 
  -2   4   3     2156.26     2167.98     16.47 o 
  -1   4   3     1509.64     1585.34      9.53 o 
   0   4   3      576.38      573.21      4.39 o 
   1   4   3     3641.51     3721.56     42.90 o 
   2   4   3     4555.91     4556.53     30.13 o 
   3   4   3      127.53      137.45      1.56 o 
   4   4   3      152.73      148.31      2.71 o 
   5   4   3       14.38       26.47      2.81 o 
   6   4   3      205.41      219.89      6.51 o 
   7   4   3       14.33       12.85      1.83 o 
   8   4   3        5.26        4.95      1.59 o 
   9   4   3       42.28       25.67     13.09 o 
  -7   5   3       30.86       37.97      4.95 o 
  -6   5   3        2.24        5.11      2.86 o 
  -5   5   3      104.82      107.68      6.83 o 
  -4   5   3      377.68      374.54      7.05 o 
  -3   5   3      892.07      890.07      9.98 o 
  -2   5   3      300.46      337.22      4.95 o 
  -1   5   3     1087.83     1162.56     14.64 o 
   0   5   3     1009.15     1003.12     12.28 o 
   1   5   3     2030.86     2111.84     10.70 o 
   2   5   3      364.60      399.79      5.92 o 
   3   5   3      697.17      703.59     22.06 o 
   4   5   3      641.62      610.38      5.85 o 
   5   5   3       80.88       94.83      2.40 o 
   6   5   3      128.74      132.27      3.14 o 
   7   5   3       11.91        7.03      1.24 o 
   8   5   3       76.58       85.65      4.53 o 
  -7   6   3       11.84        9.76      3.37 o 
  -6   6   3       32.60       31.42      6.73 o 
  -5   6   3      142.50      141.78      7.58 o 
  -4   6   3      545.17      550.74     18.05 o 
  -3   6   3       39.43       43.21      3.39 o 
  -2   6   3       77.80       58.29      3.15 o 
  -1   6   3      553.79      535.11      5.85 o 
   0   6   3       39.92       37.89      1.68 o 
   1   6   3     1670.93     1790.17     15.26 o 
   2   6   3     2226.05     2416.53     25.64 o 
   3   6   3      885.35      852.21     10.76 o 
   4   6   3       27.81       32.11      1.50 o 
   5   6   3      229.31      233.16      3.04 o 
   6   6   3        0.28        1.04      0.42 o 
   7   6   3        8.64       10.29      2.08 o 
   8   6   3        5.18        5.16      1.92 o 
  -6   7   3      116.87      127.46      6.49 o 
  -5   7   3        6.19        5.72      3.70 o 
  -4   7   3       83.56       84.73      5.83 o 
  -3   7   3        9.21        4.38      3.35 o 
  -2   7   3      989.29      945.95     16.39 o 
  -1   7   3       26.70       34.01      4.27 o 
   0   7   3       37.00       39.76      3.10 o 
   1   7   3        7.91       12.99      1.22 o 
   2   7   3     1241.38     1245.10     16.56 o 
   3   7   3       47.27       52.66      4.53 o 
   4   7   3      228.82      230.57      7.31 o 
   5   7   3       94.40       80.54      2.60 o 
   6   7   3      233.21      244.48      5.96 o 
   7   7   3       33.82       33.48     11.32 o 
  -6   8   3       56.13       46.24      7.00 o 
  -5   8   3       18.41       23.66      3.58 o 
  -4   8   3        1.02        2.13      1.67 o 
  -3   8   3      427.68      448.94     15.49 o 
  -2   8   3        5.03        5.78      1.53 o 
  -1   8   3      540.28      575.97     10.04 o 
   0   8   3      334.04      347.23      7.46 o 
   1   8   3      668.66      671.96      9.50 o 
   2   8   3        3.24        4.33      0.96 o 
   3   8   3      231.34      229.18      6.40 o 
   4   8   3      321.24      311.30      8.47 o 
   5   8   3       40.18       39.13      6.62 o 
   6   8   3       33.84       33.48      9.48 o 
   7   8   3       13.46       15.07      4.43 o 
  -5   9   3        2.39        4.91      2.69 o 
  -4   9   3      166.44      178.63     11.62 o 
  -3   9   3        7.84       10.72      2.66 o 
  -2   9   3      212.38      211.46     10.10 o 
  -1   9   3      116.17      139.04      5.25 o 
   0   9   3      557.63      530.43     13.70 o 
   1   9   3      101.32       95.79      2.96 o 
   2   9   3       93.18       92.56      2.84 o 
   3   9   3        3.70        3.71      1.22 o 
   4   9   3       59.71       75.59     14.74 o 
   5   9   3      183.86      178.61      9.40 o 
   6   9   3        0.82        0.22      1.70 o 
   7   9   3       37.61       25.83      7.28 o 
  -4  10   3       75.61       62.49      6.20 o 
  -3  10   3       32.52       29.18      4.21 o 
  -2  10   3       66.78       75.06      8.65 o 
  -1  10   3       28.92       20.32      4.13 o 
   0  10   3      247.12      271.01     10.29 o 
   1  10   3       91.56       90.14      3.65 o 
   2  10   3      150.04      148.34      7.11 o 
   3  10   3        0.64        2.26      2.54 o 
   4  10   3       64.95       70.99      6.77 o 
   5  10   3       42.92       47.24      9.84 o 
   6  10   3       25.87       18.11      8.31 o 
  -3  11   3       69.69       63.52      5.78 o 
  -2  11   3       67.01       55.99      6.11 o 
  -1  11   3      117.12      139.74     17.44 o 
   0  11   3       18.50       12.13      4.03 o 
   1  11   3       15.71       13.81      5.28 o 
   2  11   3       19.76       19.69      4.89 o 
   3  11   3       53.95       51.11     11.57 o 
   4  11   3        0.21        1.15      1.81 o 
   5  11   3        1.79        3.92      2.33 o 
  -1  12   3        4.57        6.37      2.01 o 
   0  12   3       10.98       10.87      4.13 o 
   1  12   3        2.23        2.23      2.77 o 
   2  12   3       73.45       70.19      8.09 o 
   3  12   3       10.77        6.18      4.36 o 
   4  12   3       11.17        7.12      5.47 o 
  -2 -11   4       67.78       67.55      7.10 o 
  -1 -11   4        9.48        6.40      2.14 o 
   0 -11   4        9.58       10.54      2.48 o 
   1 -11   4       24.71       19.92      5.09 o 
  -4 -10   4       29.84       26.00      9.38 o 
  -3 -10   4      230.38      237.30      6.81 o 
  -2 -10   4       15.25        8.19      2.78 o 
  -1 -10   4       22.79       17.05      3.64 o 
   0 -10   4       77.55       78.89      8.69 o 
   1 -10   4       34.10       38.37      4.82 o 
   2 -10   4        0.07        1.34      2.03 o 
   3 -10   4       31.99       27.18      4.27 o 
  -5  -9   4       47.00       56.43      8.07 o 
  -4  -9   4      107.96       97.59      5.90 o 
  -3  -9   4       33.51       36.26      5.15 o 
  -2  -9   4        2.54        1.69      0.71 o 
  -1  -9   4       23.43       18.90      2.88 o 
   0  -9   4      111.88      125.22      7.48 o 
   1  -9   4       17.95       25.47      4.51 o 
   2  -9   4       37.81       47.44      5.12 o 
   3  -9   4      352.52      355.34     13.77 o 
   4  -9   4        0.18        1.11      1.71 o 
  -6  -8   4       41.44       42.43      4.49 o 
  -5  -8   4      123.89      114.27     15.26 o 
  -4  -8   4       21.42       19.25      1.93 o 
  -3  -8   4       75.50       74.89      2.38 o 
  -2  -8   4      549.08      597.37     12.97 o 
  -1  -8   4        0.93        1.34      1.13 o 
   0  -8   4       15.23       13.24      1.67 o 
   1  -8   4       22.73       21.48      3.31 o 
   2  -8   4      430.45      442.05     17.15 o 
   3  -8   4        0.22        0.93      2.35 o 
   4  -8   4       14.75       14.77      3.34 o 
   5  -8   4       75.71       67.91      6.48 o 
  -7  -7   4       13.03       12.00      7.39 o 
  -6  -7   4        9.42        9.12      3.77 o 
  -5  -7   4        1.56        3.46      1.89 o 
  -4  -7   4      161.03      166.67      9.74 o 
  -3  -7   4      845.64      875.60     12.52 o 
  -2  -7   4        0.85        1.91      0.97 o 
  -1  -7   4       71.80       60.31      3.03 o 
   0  -7   4      161.63      166.11      5.20 o 
   1  -7   4      401.22      378.92     10.54 o 
   2  -7   4      147.57      163.67      9.80 o 
   3  -7   4      101.93      116.51     10.01 o 
   4  -7   4      404.08      414.01     14.22 o 
   5  -7   4       48.83       47.45      9.18 o 
   6  -7   4        0.15        3.21      2.68 o 
  -7  -6   4        8.07        5.44      3.14 o 
  -6  -6   4        4.91        4.43      2.82 o 
  -5  -6   4       98.99      101.53      5.72 o 
  -4  -6   4      702.01      743.73     32.58 o 
  -3  -6   4      140.26      134.92      3.45 o 
  -2  -6   4       66.46       55.48      1.76 o 
  -1  -6   4      965.81     1032.90     11.33 o 
   0  -6   4      747.98      700.17      6.79 o 
   1  -6   4       21.50       23.80      1.88 o 
   2  -6   4      393.68      367.46     12.17 o 
   3  -6   4       68.86       79.96      6.29 o 
   4  -6   4        1.19        2.76      1.94 o 
   5  -6   4        1.26        2.26      2.08 o 
   6  -6   4       46.06       47.21      9.01 o 
  -8  -5   4       15.87       12.68      2.93 o 
  -7  -5   4       34.93       30.77      3.92 o 
  -6  -5   4      101.36      114.70      6.61 o 
  -5  -5   4      472.99      496.01     21.65 o 
  -4  -5   4       23.58       22.18      2.87 o 
  -3  -5   4      159.91      165.27      2.56 o 
  -2  -5   4     2260.71     2306.27     21.71 o 
  -1  -5   4     1492.00     1493.61     13.86 o 
   0  -5   4      435.13      493.23      8.08 o 
   1  -5   4        2.25        6.96      1.16 o 
   2  -5   4     1266.26     1268.07     13.96 o 
   3  -5   4        4.26        3.59      1.26 o 
   4  -5   4        7.71       15.66      3.18 o 
   5  -5   4       57.54       71.11      5.89 o 
   6  -5   4      250.36      254.29      8.11 o 
   7  -5   4        0.40        3.23      2.36 o 
  -8  -4   4        1.80        0.99      2.30 o 
  -7  -4   4      206.35      231.98     17.40 o 
  -6  -4   4      385.82      397.15     19.27 o 
  -5  -4   4      138.38      142.50      6.20 o 
  -4  -4   4       17.15       17.58      2.55 o 
  -3  -4   4      295.49      250.46      5.23 o 
  -2  -4   4      804.38      824.16      7.92 o 
  -1  -4   4      156.37      178.18      2.56 o 
   0  -4   4      136.75      125.81      3.86 o 
   1  -4   4     1164.16     1179.29      9.96 o 
   2  -4   4        2.65        2.78      0.95 o 
   3  -4   4       48.65       48.59      3.49 o 
   4  -4   4       23.39       15.77      3.61 o 
   5  -4   4       21.14       23.79      5.53 o 
   6  -4   4       60.63       55.37      5.62 o 
   7  -4   4       14.50       12.56      4.18 o 
  -8  -3   4       94.68       86.25     10.19 o 
  -7  -3   4      181.71      185.68     12.48 o 
  -6  -3   4      198.69      226.55      9.35 o 
  -5  -3   4      114.35      103.93      6.58 o 
  -4  -3   4      713.24      713.07     11.41 o 
  -3  -3   4       86.69      100.58      4.41 o 
  -2  -3   4      150.56      159.87      1.71 o 
  -1  -3   4      381.34      355.82      4.22 o 
   0  -3   4     2747.15     2724.57     14.24 o 
   1  -3   4     1583.43     1777.06     12.04 o 
   2  -3   4       22.41       27.82      2.88 o 
   3  -3   4     3150.70     3117.66     17.08 o 
   4  -3   4      337.76      310.43      5.86 o 
   5  -3   4       63.50       65.18      3.99 o 
   6  -3   4       90.30       93.93      6.61 o 
   7  -3   4      112.65      110.28      7.71 o 
   8  -3   4       16.59       12.98      2.93 o 
  -8  -2   4       36.60       28.33     10.36 o 
  -7  -2   4       77.09       74.13     17.42 o 
  -6  -2   4      206.26      194.89      5.78 o 
  -5  -2   4      291.34      269.92      3.99 o 
  -4  -2   4        7.60       14.55      3.42 o 
  -3  -2   4      412.81      464.95      8.47 o 
  -2  -2   4     2604.90     2554.21     39.72 o 
  -1  -2   4      454.55      404.67      3.26 o 
   0  -2   4       75.88       72.99      1.59 o 
   1  -2   4      259.14      263.42      3.57 o 
   2  -2   4     6389.45     6399.97     74.42 o 
   3  -2   4      155.18      156.54      4.80 o 
   4  -2   4      389.88      370.86      7.15 o 
   5  -2   4       40.54       40.40      3.68 o 
   6  -2   4       89.47       98.56      5.90 o 
   7  -2   4        3.86        5.04      2.65 o 
   8  -2   4       96.11      101.18      5.69 o 
  -8  -1   4       59.15       55.62      5.45 o 
  -7  -1   4       30.52       28.38      6.17 o 
  -6  -1   4      297.67      290.78      7.69 o 
  -5  -1   4        7.90       10.81      1.48 o 
  -4  -1   4      318.52      307.12      3.41 o 
  -3  -1   4     1585.26     1464.76      8.91 o 
  -2  -1   4     4584.23     4908.35     50.28 o 
  -1  -1   4       53.83       56.75      1.18 o 
   0  -1   4        1.51        1.09      0.67 o 
   1  -1   4     7887.77     7804.90     70.92 o 
   2  -1   4     3714.12     3921.89     19.62 o 
   3  -1   4     1851.01     1824.14     15.52 o 
   4  -1   4     1442.55     1502.92     12.77 o 
   5  -1   4     1203.66     1228.33     12.75 o 
   6  -1   4      223.20      224.07      7.13 o 
   7  -1   4       99.99      109.15      6.74 o 
   8  -1   4        4.05        3.40      1.83 o 
  -8   0   4       31.02       29.81      4.51 o 
  -7   0   4      203.12      197.16      7.38 o 
  -6   0   4        3.83        5.20      0.94 o 
  -5   0   4        5.47        7.09      1.06 o 
  -4   0   4     1608.27     1503.59     11.33 o 
  -3   0   4     1280.36     1302.07      8.36 o 
  -2   0   4     1340.38     1306.57      7.40 o 
  -1   0   4      386.64      380.55      3.15 o 
   0   0   4     6519.37     6620.62     56.13 o 
   1   0   4      106.73      109.49      1.90 o 
   2   0   4       12.87        4.44      1.01 o 
   3   0   4      926.79      886.76      6.84 o 
   4   0   4     1714.52     1811.76     14.57 o 
   5   0   4      238.82      226.94      4.63 o 
   6   0   4      282.18      272.19     10.71 o 
   7   0   4      194.30      182.74      8.56 o 
   8   0   4        9.65        8.81      2.50 o 
   9   0   4       22.90       23.65      2.90 o 
  -8   1   4       82.92       86.36      7.36 o 
  -7   1   4      241.75      236.60     10.81 o 
  -6   1   4        0.34        1.49      1.13 o 
  -5   1   4       96.14       87.31      3.97 o 
  -4   1   4     1703.60     1796.63     13.47 o 
  -3   1   4     1039.67     1029.75      9.78 o 
  -2   1   4       51.51       38.41      1.62 o 
  -1   1   4     2178.52     2119.81     10.57 o 
   0   1   4      207.89      194.21      2.23 o 
   1   1   4      973.86      933.21      5.79 o 
   2   1   4     1985.48     1931.15     13.15 o 
   3   1   4     1291.59     1286.86     11.22 o 
   4   1   4     2264.12     2350.87     15.92 o 
   5   1   4       80.04       84.81      3.25 o 
   6   1   4      671.82      678.64     10.24 o 
   7   1   4       71.85       67.20      5.26 o 
   8   1   4       41.04       39.66      4.49 o 
   9   1   4        4.65        5.11      3.05 o 
  -8   2   4       85.98       78.82      5.88 o 
  -7   2   4        0.02        0.43      1.19 o 
  -6   2   4      231.27      225.86      8.72 o 
  -5   2   4      101.08      104.53      5.29 o 
  -4   2   4      594.50      613.87      7.21 o 
  -3   2   4      115.99      108.10      3.84 o 
  -2   2   4     2044.89     1994.56     11.24 o 
  -1   2   4      482.23      394.60      6.22 o 
   0   2   4      677.97      659.06      4.48 o 
   1   2   4     1859.49     1804.10      9.07 o 
   2   2   4     1234.26     1289.09     10.23 o 
   3   2   4      230.24      200.28      3.63 o 
   4   2   4       30.83       43.52      3.44 o 
   5   2   4      351.52      354.05      5.21 o 
   6   2   4      191.03      197.17      5.31 o 
   7   2   4      196.03      200.24      9.26 o 
   8   2   4       31.66       19.09      3.81 o 
   9   2   4       12.34       10.97      2.46 o 
  -8   3   4       13.12       10.52      3.55 o 
  -7   3   4       92.37       93.67      6.48 o 
  -6   3   4      150.17      149.86      7.77 o 
  -5   3   4      408.02      433.00      7.77 o 
  -4   3   4       59.19       52.73      2.36 o 
  -3   3   4     1675.18     1656.38     13.35 o 
  -2   3   4     1842.06     1939.65     11.52 o 
  -1   3   4      172.84      183.23      2.49 o 
   0   3   4      791.40      758.06      5.05 o 
   1   3   4      139.74      166.44      1.86 o 
   2   3   4     1566.87     1461.59      7.57 o 
   3   3   4        0.07        1.28      0.60 o 
   4   3   4      721.72      760.78      6.86 o 
   5   3   4        3.39        3.43      0.99 o 
   6   3   4      422.57      459.21      6.86 o 
   7   3   4       51.58       39.65      5.98 o 
   8   3   4       18.46       17.27      3.84 o 
   9   3   4        0.67        3.36      1.87 o 
  -7   4   4      160.37      141.59      7.06 o 
  -6   4   4        0.45        3.65      2.40 o 
  -5   4   4      114.73      121.90      7.23 o 
  -4   4   4      781.88      765.88     12.04 o 
  -3   4   4      854.01      865.58      8.05 o 
  -2   4   4       16.49       18.48      2.03 o 
  -1   4   4     1084.57     1067.20      7.57 o 
   0   4   4     3558.42     3574.27     20.09 o 
   1   4   4     4097.66     4109.81     21.97 o 
   2   4   4       75.49       88.09      3.04 o 
   3   4   4      305.42      312.59      2.45 o 
   4   4   4      154.84      152.20      2.64 o 
   5   4   4       18.96       13.26      1.75 o 
   6   4   4      105.99       94.81      3.78 o 
   7   4   4       51.26       51.19      4.55 o 
   8   4   4       83.01       81.40      9.27 o 
   9   4   4        4.59        4.51      1.91 o 
  -7   5   4        7.99        7.65      2.25 o 
  -6   5   4       95.01       89.81      5.88 o 
  -5   5   4      380.38      378.55      9.42 o 
  -4   5   4     1151.73     1208.20     24.00 o 
  -3   5   4       61.25       62.04      2.98 o 
  -2   5   4     1031.00     1056.03      8.61 o 
  -1   5   4     2998.55     3068.62     22.50 o 
   0   5   4      532.23      514.48      4.74 o 
   1   5   4        0.37        5.82      1.45 o 
   2   5   4      100.59      100.42      5.93 o 
   3   5   4       78.80       76.03      2.84 o 
   4   5   4       41.61       45.86      2.05 o 
   5   5   4       49.11       45.55      3.24 o 
   6   5   4        1.95        3.23      0.88 o 
   7   5   4       78.97       72.15      4.36 o 
   8   5   4        0.19        0.69      1.21 o 
  -7   6   4       11.87       16.70      5.02 o 
  -6   6   4      211.02      206.35      7.43 o 
  -5   6   4      593.71      600.76     18.63 o 
  -4   6   4       34.91       35.68      4.63 o 
  -3   6   4      161.59      168.74      4.81 o 
  -2   6   4     1254.94     1270.60     12.61 o 
  -1   6   4      418.24      402.20      4.73 o 
   0   6   4       43.18       40.49      1.96 o 
   1   6   4      238.29      257.52      3.53 o 
   2   6   4     6969.83     7551.49     69.59 o 
   3   6   4       18.33       22.85      4.39 o 
   4   6   4       35.07       34.03      3.62 o 
   5   6   4        1.85        2.65      1.04 o 
   6   6   4      141.37      155.02      3.80 o 
   7   6   4       20.33       12.01      1.32 o 
   8   6   4       24.34       19.07      2.93 o 
  -6   7   4       83.99       95.25      7.10 o 
  -5   7   4        0.12        1.93      2.19 o 
  -4   7   4       15.79       19.09      2.77 o 
  -3   7   4     1225.79     1278.28     26.58 o 
  -2   7   4       27.17       28.87      3.89 o 
  -1   7   4      117.60      127.35      3.59 o 
   0   7   4       93.32       90.66      3.01 o 
   1   7   4      864.15      885.28     15.03 o 
   2   7   4       48.62       50.70      8.67 o 
   3   7   4      322.59      325.18      6.46 o 
   4   7   4        7.54        9.30      2.02 o 
   5   7   4       88.32       92.58      7.31 o 
   6   7   4       10.94        7.71      1.56 o 
   7   7   4        1.64        1.09      1.22 o 
   8   7   4       23.04       13.52      5.26 o 
  -5   8   4       20.40       20.55      5.08 o 
  -4   8   4      384.10      396.94     13.28 o 
  -3   8   4      165.36      153.65      7.43 o 
  -2   8   4       19.14       15.99      2.70 o 
  -1   8   4        2.29        5.33      1.23 o 
   0   8   4      538.58      550.47     11.44 o 
   1   8   4       16.70       15.96      1.06 o 
   2   8   4      261.55      259.63      4.05 o 
   3   8   4      556.94      586.81     11.45 o 
   4   8   4      357.03      356.04     17.08 o 
   5   8   4       29.77       22.26      6.48 o 
   6   8   4        0.57        1.22      1.04 o 
   7   8   4       25.79       24.14      6.76 o 
  -5   9   4       65.62       58.88     10.91 o 
  -4   9   4        4.86        4.75      2.33 o 
  -3   9   4        8.53        5.70      2.50 o 
  -2   9   4      160.95      192.21      8.73 o 
  -1   9   4      260.76      245.57     10.84 o 
   0   9   4       50.23       58.18      3.96 o 
   1   9   4        8.33        7.80      1.42 o 
   2   9   4      208.60      204.14      5.49 o 
   3   9   4       78.93       58.21     11.00 o 
   4   9   4       84.54       67.73     14.09 o 
   5   9   4       17.24       13.34      4.34 o 
   6   9   4       85.38       95.59     16.81 o 
   7   9   4        6.32        6.32      4.33 o 
  -4  10   4        8.79       11.38      2.94 o 
  -3  10   4      198.65      227.05     10.30 o 
  -2  10   4       71.02       65.44      4.38 o 
  -1  10   4       53.49       49.27      6.15 o 
   0  10   4        3.07        3.12      0.81 o 
   1  10   4      231.82      249.13      7.39 o 
   2  10   4       37.32       39.26      2.77 o 
   3  10   4       40.54       34.66      6.47 o 
   4  10   4       22.60       28.43      7.78 o 
   5  10   4      139.30      144.62      7.96 o 
   6  10   4        4.34        9.13      4.48 o 
  -3  11   4       21.31       23.10      3.92 o 
  -2  11   4       12.94        9.26      2.90 o 
  -1  11   4        1.17        5.16      4.14 o 
   0  11   4      311.18      306.47      8.59 o 
   1  11   4       27.56       27.09      2.52 o 
   2  11   4       38.51       26.82     10.12 o 
   3  11   4       11.00       12.63      5.39 o 
   4  11   4       16.15       18.43      7.12 o 
   5  11   4        0.27        2.33      1.81 o 
   6  11   4        0.12        1.54      1.52 o 
  -1  12   4      103.11      104.38      6.36 o 
   0  12   4       22.44       19.35      3.96 o 
   1  12   4       12.00       20.31      4.48 o 
   2  12   4       44.64       47.54      7.50 o 
   3  12   4       54.22       57.31      5.91 o 
   4  12   4       11.29        9.20      5.37 o 
   5  12   4        3.33        4.12      2.46 o 
  -2 -11   5        0.06        2.15      1.98 o 
  -1 -11   5       25.13       19.08      6.77 o 
   0 -11   5        0.79        1.89      1.44 o 
  -4 -10   5       22.40       10.56      6.06 o 
  -3 -10   5       20.81       14.50      8.47 o 
  -2 -10   5       47.37       55.31      5.47 o 
  -1 -10   5      120.86      112.09      5.10 o 
   0 -10   5       24.91       19.29      5.09 o 
   1 -10   5       35.79       29.82      5.21 o 
   2 -10   5       43.90       57.28      6.62 o 
  -5  -9   5       16.03        9.36      2.66 o 
  -4  -9   5       11.75       12.38      3.20 o 
  -3  -9   5      144.81      121.98      5.80 o 
  -2  -9   5      236.96      234.63      8.26 o 
   0  -9   5       64.97       59.50     10.02 o 
   1  -9   5       10.53       25.78      6.09 o 
   2  -9   5       32.38       27.01      5.45 o 
   3  -9   5        0.28        0.72      1.79 o 
   4  -9   5      117.99       86.69     21.14 o 
  -6  -8   5        1.23        4.83      3.52 o 
  -5  -8   5      116.91      100.11     10.91 o 
  -4  -8   5        4.05       10.11      3.40 o 
  -3  -8   5      326.31      341.47     15.49 o 
  -2  -8   5        7.31        7.29      1.41 o 
  -1  -8   5      155.95      153.00      6.97 o 
   0  -8   5      184.14      177.36     10.75 o 
   1  -8   5      902.51      901.34     45.84 o 
   2  -8   5        1.96        4.42      2.28 o 
   3  -8   5      116.27      132.91      8.58 o 
   4  -8   5      139.75      129.86     17.65 o 
   5  -8   5       36.06       30.20     16.02 o 
  -7  -7   5        0.22        1.16      1.45 o 
  -6  -7   5       19.09       19.77      6.05 o 
  -5  -7   5       66.94       73.35      5.61 o 
  -4  -7   5      153.40      137.97      7.84 o 
  -3  -7   5        1.03        1.89      0.67 o 
  -2  -7   5      228.93      214.03      7.99 o 
  -1  -7   5      246.95      237.55      6.19 o 
   0  -7   5      226.40      218.68      5.45 o 
   1  -7   5       19.60       17.91      3.28 o 
   2  -7   5       87.20       95.90     11.82 o 
   3  -7   5      441.74      474.75     12.95 o 
   4  -7   5       32.47       29.32      5.80 o 
   5  -7   5       39.50       43.47      5.71 o 
  -7  -6   5        1.38        3.17      2.35 o 
  -6  -6   5        3.56        3.22      3.10 o 
  -5  -6   5      125.16      127.41     12.92 o 
  -4  -6   5      125.69      119.58      8.17 o 
  -3  -6   5      405.46      413.90      5.72 o 
  -2  -6   5      270.41      277.54      4.31 o 
  -1  -6   5      199.14      184.11      3.68 o 
   0  -6   5      283.33      282.10      5.23 o 
   1  -6   5      198.14      193.77      5.72 o 
   2  -6   5      824.16      871.20     18.82 o 
   3  -6   5      829.22      796.94     23.99 o 
   4  -6   5      408.19      410.34     24.28 o 
   5  -6   5       46.86       49.47      6.04 o 
   6  -6   5      113.62      121.37      6.63 o 
  -7  -5   5       40.59       47.10      5.20 o 
  -5  -5   5        9.14        8.84      2.64 o 
  -4  -5   5        2.44        3.52      1.73 o 
  -3  -5   5      628.91      639.86     36.97 o 
  -2  -5   5       25.35       20.74      1.87 o 
  -1  -5   5      381.72      394.31      4.93 o 
   0  -5   5       23.28       16.38      1.60 o 
   1  -5   5      616.44      614.45      7.48 o 
   2  -5   5       13.90       14.79      1.71 o 
   3  -5   5      118.50      111.23     11.09 o 
   4  -5   5      758.78      762.91     20.23 o 
   5  -5   5      421.89      465.87     11.84 o 
   6  -5   5        0.26        3.74      2.37 o 
   7  -5   5       21.85       16.17      4.09 o 
  -8  -4   5      101.01       98.07      7.91 o 
  -7  -4   5      222.63      219.22      9.14 o 
  -6  -4   5        1.05        5.44      4.39 o 
  -5  -4   5       31.12       26.29      4.93 o 
  -4  -4   5      270.27      272.88      6.67 o 
  -3  -4   5       52.71       63.36      7.92 o 
  -2  -4   5      745.45      765.78      6.00 o 
  -1  -4   5     2652.57     2868.22     21.61 o 
   0  -4   5      799.50      719.36      7.00 o 
   1  -4   5       47.49       62.23      3.34 o 
   2  -4   5      487.92      476.91      6.13 o 
   3  -4   5     1642.32     1722.63     17.71 o 
   4  -4   5      443.63      454.16     10.64 o 
   5  -4   5       33.20       22.11      4.29 o 
   6  -4   5       66.19       66.81     10.29 o 
   7  -4   5      107.97      130.48      6.05 o 
  -8  -3   5        7.59        7.11      4.63 o 
  -7  -3   5        1.01        2.49      4.25 o 
  -6  -3   5       38.59       38.14      5.65 o 
  -5  -3   5      560.59      599.14     15.42 o 
  -4  -3   5      133.13      133.38      5.48 o 
  -3  -3   5       57.64       69.67      3.53 o 
  -2  -3   5      170.02      156.89      2.26 o 
  -1  -3   5     2680.66     2660.62     19.99 o 
   0  -3   5      220.22      208.90      2.83 o 
   1  -3   5      318.88      357.69      6.44 o 
   3  -3   5     1301.16     1304.98     10.68 o 
   4  -3   5      109.29      103.57      6.53 o 
   5  -3   5        8.99       11.89      2.97 o 
   6  -3   5      800.47      863.14     28.16 o 
   7  -3   5      189.58      170.91     10.14 o 
   8  -3   5       15.65       23.02      6.40 o 
  -8  -2   5        1.31        3.31      2.41 o 
  -7  -2   5       28.26       32.32     10.22 o 
  -6  -2   5     1011.25     1068.70     32.97 o 
  -5  -2   5       31.65       30.10      5.14 o 
  -4  -2   5        3.34        4.07      1.41 o 
  -3  -2   5      577.01      552.76      8.16 o 
  -2  -2   5     1779.66     1763.07     10.14 o 
  -1  -2   5      306.25      296.29      2.92 o 
   0  -2   5      894.38      922.57      7.14 o 
   1  -2   5    11527.75    11696.99     78.14 o 
   2  -2   5     1813.11     1966.24     22.79 o 
   3  -2   5      338.44      314.16      4.55 o 
   4  -2   5      113.38      107.64      2.82 o 
   5  -2   5      206.35      233.23      7.14 o 
   6  -2   5       23.41       21.75      7.00 o 
   7  -2   5       36.91       36.32      6.71 o 
   8  -2   5       52.20       50.26      8.90 o 
  -8  -1   5       46.53       40.79     10.58 o 
  -7  -1   5       87.54      110.77      8.28 o 
  -6  -1   5      229.70      221.95      4.14 o 
  -5  -1   5       71.44       65.63      2.12 o 
  -4  -1   5     2186.69     2259.45     18.18 o 
  -3  -1   5     1649.57     1724.83     11.78 o 
  -2  -1   5      753.82      877.96      5.54 o 
  -1  -1   5      597.62      656.43      7.09 o 
   0  -1   5      522.99      420.41      3.77 o 
   1  -1   5     3067.50     3127.07     16.09 o 
   2  -1   5        5.65        0.73      0.90 o 
   3  -1   5     1181.71     1285.22     10.50 o 
   4  -1   5      606.28      566.21      8.07 o 
   5  -1   5       98.68       94.73      3.88 o 
   6  -1   5        8.47       11.73      2.84 o 
   7  -1   5      162.32      180.90      8.85 o 
   8  -1   5      196.23      185.64      6.36 o 
  -8   0   5       77.21       71.32      7.09 o 
  -7   0   5        0.36        0.64      1.39 o 
  -6   0   5      138.59      126.74      6.39 o 
  -5   0   5      908.48      914.34     11.95 o 
  -4   0   5     1264.08     1281.92     11.61 o 
  -3   0   5      879.15      951.06      7.49 o 
  -2   0   5      143.42      146.93      3.28 o 
  -1   0   5     3442.24     3283.95     18.26 o 
   0   0   5      149.06      159.15      2.37 o 
   1   0   5      552.13      538.09      4.52 o 
   2   0   5     2480.32     2630.39     24.55 o 
   3   0   5     1935.16     1980.61     13.21 o 
   4   0   5       42.02       39.93      2.60 o 
   5   0   5        0.39        2.07      1.29 o 
   6   0   5      305.30      326.77     11.67 o 
   7   0   5       32.81       36.52      6.20 o 
   8   0   5        2.57        1.58      1.69 o 
   9   0   5        1.24        1.70      1.48 o 
  -8   1   5        6.48        3.99      2.73 o 
  -7   1   5       35.40       36.33      5.19 o 
  -6   1   5      859.43      898.79     12.46 o 
  -5   1   5       56.14       51.31      2.49 o 
  -4   1   5       14.85       15.08      2.37 o 
  -3   1   5      199.70      184.23      3.48 o 
  -2   1   5     4627.39     4813.11     48.56 o 
  -1   1   5      575.91      600.56      4.73 o 
   0   1   5     1021.65      956.78      6.00 o 
   1   1   5        6.13        6.82      0.90 o 
   2   1   5        5.21        8.84      1.26 o 
   3   1   5        1.94        1.82      0.98 o 
   4   1   5      898.43      964.40      9.95 o 
   5   1   5     2313.92     2490.81     18.71 o 
   6   1   5      213.58      203.06      8.50 o 
   7   1   5       37.27       36.99      3.95 o 
   8   1   5      110.90       97.99      5.23 o 
   9   1   5       89.24       91.04      6.84 o 
  -8   2   5       33.45       23.96      4.63 o 
  -7   2   5      319.01      331.13      7.44 o 
  -6   2   5       48.17       45.77      3.05 o 
  -5   2   5       25.70       35.23      5.01 o 
  -4   2   5       97.06       92.94      3.93 o 
  -3   2   5      825.73      802.45      7.23 o 
  -2   2   5      655.93      696.56      5.45 o 
  -1   2   5      304.87      335.43      3.37 o 
   0   2   5     4426.75     4079.04     24.07 o 
   1   2   5      605.47      603.62      4.62 o 
   2   2   5        4.04        8.07      0.97 o 
   3   2   5      265.05      282.40      3.48 o 
   4   2   5     1676.11     1720.97     13.84 o 
   5   2   5      282.62      265.00      4.60 o 
   6   2   5        9.76        6.34      1.71 o 
   7   2   5      182.16      176.55     12.70 o 
   8   2   5       87.29       84.26     10.24 o 
   9   2   5        1.64        2.49      1.93 o 
  -7   3   5        2.62        4.17      2.79 o 
  -6   3   5       21.97       18.65      2.30 o 
  -5   3   5      258.01      265.30      6.26 o 
  -4   3   5      551.00      542.52      8.19 o 
  -3   3   5      197.55      195.47      3.45 o 
  -2   3   5      331.95      325.36      4.94 o 
  -1   3   5     2927.20     2910.92     14.77 o 
   0   3   5     2148.46     2323.55     12.10 o 
   1   3   5     3673.44     3579.64     35.85 o 
   2   3   5      358.77      358.27      3.25 o 
   3   3   5      261.88      218.67      3.39 o 
   4   3   5      181.96      180.14      2.93 o 
   5   3   5        2.71        3.45      0.75 o 
   6   3   5      587.49      612.03     11.64 o 
   7   3   5      493.97      486.98     20.86 o 
   8   3   5        5.75        7.62      1.79 o 
   9   3   5        0.05        1.41      1.03 o 
  -7   4   5        0.17        2.96      2.34 o 
  -6   4   5      421.08      446.80     14.24 o 
  -5   4   5        3.95        5.18      1.15 o 
  -4   4   5      594.17      604.11     10.13 o 
  -3   4   5      146.59      145.98      3.02 o 
  -2   4   5     1245.83     1274.20     12.11 o 
  -1   4   5      481.30      464.27      4.64 o 
   0   4   5     1410.29     1409.80      9.06 o 
   1   4   5      397.68      359.06      4.26 o 
   2   4   5      781.56      728.29      4.94 o 
   3   4   5      650.31      711.16      5.41 o 
   4   4   5       80.96       86.62      2.31 o 
   5   4   5      462.59      458.24      5.79 o 
   6   4   5       30.63       28.36      4.34 o 
   7   4   5       66.33       70.44      3.44 o 
   8   4   5       67.88       56.94      3.88 o 
   9   4   5       26.55       25.88      4.06 o 
  -7   5   5      180.24      180.22      8.25 o 
  -6   5   5      101.17       96.29      5.39 o 
  -5   5   5       74.10       78.15      7.14 o 
  -4   5   5      111.46      103.10      6.58 o 
  -3   5   5     1146.61     1164.07     16.13 o 
  -2   5   5      863.20      880.03      9.56 o 
  -1   5   5      754.92      742.11      7.21 o 
   0   5   5      916.23      887.66      9.30 o 
   1   5   5       16.36       26.18      1.35 o 
   2   5   5     2727.16     3006.08     32.31 o 
   3   5   5      118.19      112.99      5.84 o 
   4   5   5      681.43      673.11      6.50 o 
   5   5   5        1.50        2.24      0.65 o 
   6   5   5       34.45       34.27      2.27 o 
   7   5   5       14.78        7.76      1.67 o 
   8   5   5      148.21      169.38      5.06 o 
   9   5   5       13.44       15.25      4.04 o 
  -6   6   5      146.65      141.87      7.90 o 
  -5   6   5       88.71       87.12      5.32 o 
  -4   6   5      104.51      102.43      8.14 o 
  -3   6   5       19.99       20.93      2.92 o 
  -2   6   5       10.56       10.94      1.41 o 
  -1   6   5     1278.25     1303.46     12.46 o 
   0   6   5        7.55        8.83      1.40 o 
   1   6   5      374.11      387.54      5.25 o 
   2   6   5      217.50      221.60      5.25 o 
   3   6   5      848.07      823.73     14.31 o 
   4   6   5      330.93      355.38      7.01 o 
   5   6   5      228.48      249.68      6.34 o 
   6   6   5       15.38       10.51      1.29 o 
   7   6   5       55.04       64.82      9.59 o 
   8   6   5        7.62       12.04      5.61 o 
  -6   7   5       42.26       36.10      9.20 o 
  -5   7   5       88.80       91.18      6.20 o 
  -4   7   5      344.98      345.22      9.28 o 
  -3   7   5        4.28        8.72      2.57 o 
  -2   7   5     1128.39     1120.94     17.59 o 
  -1   7   5       90.61       94.29      6.05 o 
   0   7   5      631.15      656.62      6.93 o 
   1   7   5      239.90      241.04      3.41 o 
   2   7   5     1229.66     1248.21     18.42 o 
   3   7   5      530.16      567.34     12.24 o 
   4   7   5      464.78      513.88     10.22 o 
   5   7   5       65.32       54.91      9.97 o 
   6   7   5        5.26        6.60      2.14 o 
   7   7   5       39.61       45.81     14.56 o 
   8   7   5        0.57        4.09      2.35 o 
  -5   8   5       24.19       21.80      3.78 o 
  -4   8   5        0.17        1.97      2.46 o 
  -3   8   5      367.87      339.95     12.33 o 
  -2   8   5        8.33        7.77      1.61 o 
  -1   8   5        1.99        2.26      1.35 o 
   0   8   5      652.59      673.01     10.18 o 
   1   8   5      384.72      396.55      7.94 o 
   2   8   5      996.00     1063.54     39.33 o 
   3   8   5      243.30      239.15      9.31 o 
   4   8   5       70.10       58.31     11.65 o 
   5   8   5       53.31       50.71      4.44 o 
   6   8   5      257.38      211.99      9.01 o 
   7   8   5       48.76       47.02     16.08 o 
  -5   9   5       27.01       26.66      5.02 o 
  -4   9   5       95.44       94.35      6.17 o 
  -3   9   5      236.16      244.82      7.21 o 
  -2   9   5      386.29      365.93     16.91 o 
  -1   9   5      246.11      250.78      7.65 o 
   0   9   5      118.29      114.04      5.19 o 
   1   9   5      237.40      256.34      5.36 o 
   2   9   5      263.63      263.84      4.58 o 
   3   9   5      947.06      913.52     79.87 o 
   4   9   5       59.67       68.79     13.24 o 
   5   9   5       91.78       89.50     14.11 o 
   6   9   5       32.68       42.17      9.98 o 
   7   9   5        1.49        1.66      2.86 o 
  -4  10   5       16.59       16.36      3.62 o 
  -3  10   5       32.45       21.90      5.30 o 
  -2  10   5       62.05       59.16     10.02 o 
  -1  10   5       20.09       15.48      2.91 o 
   0  10   5       93.94      106.09      3.23 o 
   1  10   5        0.18        1.74      1.03 o 
   2  10   5       99.31       92.93      4.36 o 
   3  10   5       71.99       76.55      7.62 o 
   4  10   5       79.02       85.50      9.03 o 
   5  10   5        0.23        2.52      2.43 o 
   6  10   5        8.81        9.52      2.76 o 
   7  10   5       34.19       22.77      8.33 o 
  -3  11   5       12.96        7.87      4.72 o 
  -2  11   5       30.96       36.33      4.31 o 
  -1  11   5      153.36      147.68      4.97 o 
   0  11   5      132.17      109.27      4.00 o 
   1  11   5       15.27       11.05      1.70 o 
   2  11   5       18.56       17.27      5.76 o 
   3  11   5        0.26        3.53      4.05 o 
   4  11   5       42.72       34.51      4.67 o 
   5  11   5       33.05       25.39      7.15 o 
   6  11   5        7.80        8.22      3.35 o 
   0  12   5        0.73        3.81      3.43 o 
   1  12   5       60.02       72.10      6.11 o 
   2  12   5       23.57       22.67     12.05 o 
   3  12   5       36.28       32.89      5.48 o 
   4  12   5        4.56        2.87      2.13 o 
   5  12   5       15.19       15.57      6.20 o 
  -3 -10   6       11.51       10.07      3.86 o 
  -2 -10   6        0.17        0.40      1.38 o 
  -1 -10   6        4.81        3.79      2.00 o 
   0 -10   6      130.10      126.85      6.65 o 
   1 -10   6       22.76       31.10      4.63 o 
   2 -10   6        6.60        8.16      3.06 o 
  -5  -9   6       28.56       25.02      4.16 o 
  -4  -9   6       25.91       21.83      3.28 o 
  -3  -9   6       35.23       32.24      5.43 o 
  -2  -9   6        0.11        0.00      1.25 o 
  -1  -9   6      450.20      477.59     12.28 o 
   0  -9   6       77.20       85.16      9.24 o 
   1  -9   6        0.17        0.00      1.87 o 
   2  -9   6       30.10       29.83      7.27 o 
   3  -9   6      236.61      226.61     12.28 o 
  -6  -8   6       77.50       77.95     10.87 o 
  -5  -8   6        1.85        3.30      2.20 o 
  -4  -8   6       22.11       18.69      3.75 o 
  -3  -8   6        2.02        1.49      0.98 o 
  -2  -8   6      602.08      636.02     14.72 o 
  -1  -8   6        0.63        1.10      1.31 o 
   0  -8   6        1.29        1.34      1.20 o 
   1  -8   6      105.35      106.27      6.12 o 
   2  -8   6      303.50      299.73     10.82 o 
   3  -8   6       32.55       33.36      6.40 o 
   4  -8   6        0.04        4.06      2.23 o 
  -6  -7   6        0.41        2.15      2.27 o 
  -5  -7   6       30.34       22.92      8.20 o 
  -4  -7   6      168.14      174.55     13.85 o 
  -3  -7   6      340.91      332.04      9.46 o 
  -2  -7   6      333.26      315.47      8.29 o 
  -1  -7   6       17.31       30.56      3.83 o 
   0  -7   6      611.33      630.11     19.67 o 
   1  -7   6      825.88      887.42     23.03 o 
   2  -7   6       67.98       67.16      5.09 o 
   3  -7   6       96.19      100.12      6.77 o 
   4  -7   6      206.61      233.89      9.62 o 
   5  -7   6       64.63       64.22      6.60 o 
  -7  -6   6       11.71       10.20      3.06 o 
  -6  -6   6        0.13        0.24      2.30 o 
  -5  -6   6       92.39       94.95     11.58 o 
  -4  -6   6      365.12      396.14     19.53 o 
  -3  -6   6       11.85       12.54      1.34 o 
  -2  -6   6        1.35        1.62      0.83 o 
  -1  -6   6      849.16      896.46     11.95 o 
   0  -6   6      384.25      349.76      6.31 o 
   1  -6   6       25.21       30.14      4.96 o 
   2  -6   6       25.10       19.73      3.94 o 
   3  -6   6      747.32      813.71     16.58 o 
   4  -6   6      391.89      357.97     12.28 o 
   5  -6   6       18.07       19.75      4.10 o 
   6  -6   6       44.51       41.40      5.28 o 
  -7  -5   6        8.99        6.78      4.00 o 
  -6  -5   6      120.80      135.12     10.36 o 
  -5  -5   6       78.60       80.25      6.11 o 
  -4  -5   6      118.45      108.82     14.17 o 
  -3  -5   6       20.30       18.03      3.00 o 
  -2  -5   6     1530.37     1605.86     19.60 o 
  -1  -5   6      241.89      223.29      5.47 o 
   0  -5   6      327.69      353.46      4.59 o 
   1  -5   6        2.40        4.77      1.17 o 
   2  -5   6     1093.55     1101.65     20.38 o 
   3  -5   6      157.05      145.26      6.02 o 
   4  -5   6      136.39      139.28     11.33 o 
   5  -5   6       67.41       64.19     13.35 o 
   6  -5   6       82.10      101.67      7.88 o 
  -7  -4   6      181.41      188.64     16.04 o 
  -6  -4   6       75.54       80.22      8.59 o 
  -5  -4   6      192.37      215.94     15.05 o 
  -4  -4   6      181.64      186.64      7.60 o 
  -3  -4   6      571.25      582.01     15.84 o 
  -2  -4   6      183.05      170.42      3.99 o 
  -1  -4   6       16.79       22.43      1.82 o 
   0  -4   6      285.70      296.43      4.22 o 
   1  -4   6      210.14      195.03      3.42 o 
   2  -4   6       37.52       42.22      2.80 o 
   3  -4   6      196.83      200.79      6.05 o 
   4  -4   6     1149.65     1220.21     26.52 o 
   5  -4   6      784.09      814.61     26.89 o 
   6  -4   6      127.58      123.67      5.95 o 
   7  -4   6        4.19        6.30      3.46 o 
  -8  -3   6       24.26       16.25      8.68 o 
  -7  -3   6      165.00      159.94     17.17 o 
  -6  -3   6      266.70      295.50     12.18 o 
  -5  -3   6        8.07       11.44      3.06 o 
  -4  -3   6      256.99      232.20      9.80 o 
  -3  -3   6       17.10       24.54      2.82 o 
  -2  -3   6      472.01      448.42      5.90 o 
  -1  -3   6      560.91      567.58      5.54 o 
   0  -3   6     1378.23     1417.82     10.96 o 
   1  -3   6       59.72       87.33      2.73 o 
   2  -3   6      170.64      154.25      5.41 o 
   3  -3   6      715.20      708.31     13.87 o 
   4  -3   6      251.08      241.21      7.22 o 
   5  -3   6       12.59       11.85      2.49 o 
   6  -3   6        3.40        4.99      2.07 o 
   7  -3   6      141.97      135.36      7.96 o 
   8  -3   6       60.11       49.81     12.33 o 
  -8  -2   6       14.95       20.85      6.77 o 
  -7  -2   6      111.55      118.76     19.97 o 
  -6  -2   6        7.65        9.48      3.43 o 
  -5  -2   6      476.25      473.14     16.46 o 
  -4  -2   6      294.78      306.08      7.61 o 
  -3  -2   6      523.21      501.57      8.55 o 
  -2  -2   6      267.86      220.99      2.86 o 
  -1  -2   6     1133.03     1080.64      7.54 o 
   0  -2   6        5.21        6.44      0.98 o 
   1  -2   6       11.92       17.00      1.91 o 
   2  -2   6     1067.22     1001.57      9.12 o 
   3  -2   6       75.51       84.98      2.95 o 
   4  -2   6      410.59      369.18      8.43 o 
   5  -2   6      444.78      444.07     10.54 o 
   6  -2   6      643.73      691.64     23.54 o 
   7  -2   6      302.78      311.70      9.04 o 
   8  -2   6       60.57       65.66      6.57 o 
  -8  -1   6       61.78       46.45     15.93 o 
  -7  -1   6       78.17       72.66      8.85 o 
  -6  -1   6      374.85      351.79     20.58 o 
  -5  -1   6      617.65      668.80     11.21 o 
  -4  -1   6      297.65      305.90      4.57 o 
  -3  -1   6     2147.48     2182.63     13.47 o 
  -2  -1   6        3.89        6.19      1.08 o 
  -1  -1   6      334.77      287.25      3.44 o 
   0  -1   6      173.93      159.98      2.51 o 
   1  -1   6     1782.81     1716.04     13.25 o 
   2  -1   6     1065.79     1170.22      8.91 o 
   3  -1   6       11.24        2.34      1.12 o 
   4  -1   6      377.48      355.01      5.98 o 
   5  -1   6       19.05       22.57      4.29 o 
   6  -1   6        1.32        3.21      3.28 o 
   7  -1   6       51.42       55.12      5.28 o 
   8  -1   6       72.13       67.79      8.24 o 
  -8   0   6       64.87       60.59      8.71 o 
  -7   0   6       64.09       58.59      7.12 o 
  -6   0   6      459.81      476.84     12.42 o 
  -5   0   6       57.53       54.61      2.67 o 
  -4   0   6      389.36      379.17      4.27 o 
  -3   0   6     1652.33     1780.62     11.36 o 
  -2   0   6     3289.19     3440.75     23.13 o 
  -1   0   6      177.23      181.70      2.67 o 
   0   0   6     2233.61     2274.67     12.49 o 
   1   0   6       66.85       57.04      1.91 o 
   2   0   6     1615.60     1555.67     10.31 o 
   3   0   6      999.67     1026.21      8.57 o 
   4   0   6     1023.99     1069.42      9.40 o 
   5   0   6      266.39      276.38      5.52 o 
   6   0   6      286.34      300.33      9.07 o 
   7   0   6      203.18      201.23      8.46 o 
   8   0   6      105.72      105.56      6.25 o 
  -8   1   6        2.57        5.37      3.91 o 
  -7   1   6       46.66       54.49      6.00 o 
  -6   1   6       23.74       22.73      2.80 o 
  -5   1   6     1047.05     1042.50     17.11 o 
  -4   1   6      469.97      483.30      5.10 o 
  -3   1   6      535.09      505.87      5.51 o 
  -2   1   6        0.29        4.21      1.36 o 
  -1   1   6     4701.91     4932.71     30.65 o 
   0   1   6       32.28       50.74      2.04 o 
   1   1   6     1133.53     1109.91      7.38 o 
   2   1   6      468.16      451.84      6.01 o 
   3   1   6     1581.38     1680.13     12.26 o 
   4   1   6      624.43      578.56      6.88 o 
   5   1   6       10.99       13.58      2.19 o 
   6   1   6       15.27       18.31      3.33 o 
   7   1   6        7.61        8.91      3.01 o 
   8   1   6       72.22       78.78     12.34 o 
   9   1   6        1.76        1.36      1.18 o 
  -7   2   6       57.66       49.14      3.58 o 
  -6   2   6       52.48       49.00      6.15 o 
  -5   2   6       74.87       74.84      4.76 o 
  -4   2   6      245.95      248.65      4.54 o 
  -3   2   6       29.34       33.04      1.83 o 
  -2   2   6      991.07     1041.30      7.82 o 
  -1   2   6     7524.72     7929.91     32.91 o 
   0   2   6      576.37      613.01      5.04 o 
   1   2   6      440.30      424.68      3.86 o 
   2   2   6      670.48      700.31      6.06 o 
   3   2   6      827.81      782.21      6.95 o 
   4   2   6      247.57      224.48      3.90 o 
   5   2   6      308.16      323.24      5.25 o 
   6   2   6      199.54      208.00      5.20 o 
   7   2   6      202.40      181.89     17.81 o 
   8   2   6        0.22        2.22      1.70 o 
   9   2   6        5.59        3.75      1.96 o 
  -7   3   6        2.24        2.88      1.90 o 
  -6   3   6       86.24       85.08      3.54 o 
  -5   3   6      240.32      223.17      5.94 o 
  -4   3   6      235.40      235.75      5.30 o 
  -3   3   6     1601.27     1565.26     14.14 o 
  -2   3   6      972.64      952.61      8.18 o 
  -1   3   6       47.26       58.52      1.83 o 
   0   3   6     1435.73     1540.27      9.36 o 
   1   3   6     2438.48     2613.38     14.74 o 
   2   3   6      959.92      834.10     10.24 o 
   3   3   6        5.46        7.93      1.16 o 
   4   3   6        7.04        4.97      0.84 o 
   5   3   6      127.14      132.46      2.92 o 
   6   3   6       43.87       46.28      2.75 o 
   7   3   6       40.96       31.62      2.69 o 
   8   3   6        0.93        0.75      1.23 o 
   9   3   6        5.97        4.32      2.14 o 
  -7   4   6      142.84      136.17      6.34 o 
  -6   4   6       12.82       18.63      3.18 o 
  -5   4   6      455.74      449.43     17.10 o 
  -4   4   6        3.32        4.40      1.49 o 
  -3   4   6      823.82      855.43      8.22 o 
  -2   4   6      260.72      245.17      4.56 o 
  -1   4   6      782.40      793.50      7.45 o 
   0   4   6     2432.13     2502.33     14.74 o 
   1   4   6     1948.16     1942.65     11.81 o 
   2   4   6       57.44       53.70      1.80 o 
   3   4   6      169.33      179.39      2.84 o 
   4   4   6       92.17       85.23      2.14 o 
   5   4   6      200.94      222.89      4.62 o 
   6   4   6       17.52       14.25      3.24 o 
   7   4   6       66.79       55.98      5.08 o 
   8   4   6       78.07       81.09      5.11 o 
   9   4   6        8.64        4.33      2.84 o 
  -7   5   6        8.61        8.79      3.58 o 
  -6   5   6        0.48        2.83      2.60 o 
  -5   5   6      108.39      103.28      4.87 o 
  -4   5   6      104.01      109.68      6.19 o 
  -3   5   6      199.94      198.75      5.17 o 
  -2   5   6      347.62      349.46      5.21 o 
  -1   5   6     2596.10     2615.80     27.22 o 
   0   5   6       69.37       52.83      2.32 o 
   1   5   6      163.83      173.98      2.73 o 
   2   5   6      191.89      210.52      2.88 o 
   3   5   6     2244.53     2368.46     21.58 o 
   4   5   6       55.75       56.43      4.22 o 
   5   5   6       30.80       31.06      2.84 o 
   6   5   6        2.86        4.56      1.05 o 
   7   5   6       45.92       48.60      3.64 o 
   8   5   6        4.33        4.52      1.88 o 
   9   5   6       21.32       16.85      3.45 o 
  -6   6   6      255.83      259.93      7.48 o 
  -5   6   6      215.60      234.76     10.65 o 
  -4   6   6       50.23       55.79     10.18 o 
  -3   6   6       12.39       15.41      2.71 o 
  -2   6   6      639.63      637.40     11.94 o 
  -1   6   6      270.49      285.72      5.05 o 
   0   6   6       17.46       16.07      1.84 o 
   1   6   6      394.43      401.74      5.09 o 
   2   6   6      467.45      439.51      8.21 o 
   3   6   6       60.99       67.82     10.84 o 
   4   6   6        4.88        4.66      1.42 o 
   5   6   6      165.59      155.53      4.27 o 
   6   6   6       16.29       21.17      2.26 o 
   7   6   6        4.84        8.94      2.93 o 
   8   6   6        0.54        1.49      2.68 o 
  -6   7   6       78.79       80.20      6.06 o 
  -5   7   6        3.53        3.94      2.36 o 
  -4   7   6       20.00       19.54      3.94 o 
  -3   7   6      671.74      723.44     20.69 o 
  -2   7   6        1.21        2.56      1.28 o 
  -1   7   6      276.20      292.06      7.14 o 
   0   7   6      167.34      163.74      5.43 o 
   1   7   6      839.65      862.69      7.66 o 
   2   7   6      163.43      170.81      6.28 o 
   3   7   6       60.54       61.60     10.49 o 
   4   7   6      196.66      200.47      8.35 o 
   5   7   6      335.60      330.32     25.89 o 
   6   7   6       54.16       57.06     16.87 o 
   7   7   6        3.97        5.51      3.35 o 
   8   7   6        7.69        5.70      2.53 o 
  -5   8   6       15.86       13.01      4.01 o 
  -4   8   6      368.42      369.05     10.64 o 
  -3   8   6      130.23      131.36      6.76 o 
  -2   8   6       41.03       43.41      5.47 o 
  -1   8   6      164.31      175.81      5.74 o 
   0   8   6      106.10      117.81      4.79 o 
   1   8   6       89.17       83.35      2.71 o 
   2   8   6      154.67      147.43     14.20 o 
   3   8   6      284.96      286.39     20.08 o 
   4   8   6        3.19        3.09      2.00 o 
   5   8   6       18.19       16.23      6.10 o 
   6   8   6        2.18        0.83      2.77 o 
   7   8   6       53.33       49.69     16.25 o 
   8   8   6        1.29        3.06      2.21 o 
  -4   9   6       35.38       33.89      6.54 o 
  -3   9   6       26.04       24.69      3.11 o 
  -2   9   6      163.97      180.91      6.85 o 
  -1   9   6       44.05       44.62      3.27 o 
   0   9   6       91.29       84.38      5.84 o 
   1   9   6       78.97       75.46      2.67 o 
   2   9   6       72.56       62.54      5.51 o 
   3   9   6      477.38      494.16     19.06 o 
   4   9   6        0.22        1.80      2.26 o 
   5   9   6       14.26       12.20      3.28 o 
   6   9   6       35.31       38.40      8.40 o 
   7   9   6       21.05       16.93      7.14 o 
  -4  10   6        1.01        2.79      3.32 o 
  -3  10   6       88.18       85.09      4.83 o 
  -2  10   6       97.39       92.49      5.79 o 
  -1  10   6        0.35        1.61      1.04 o 
   0  10   6        0.26        1.63      1.33 o 
   1  10   6       43.97       40.66      3.17 o 
   2  10   6       44.73       44.08      9.42 o 
   3  10   6      140.62      141.87      8.27 o 
   4  10   6       98.64       88.90      6.24 o 
   5  10   6       34.22       46.21      8.68 o 
   6  10   6        2.11        2.95      2.66 o 
   7  10   6        8.67        7.48      4.81 o 
  -2  11   6       36.04       38.57      7.45 o 
  -1  11   6       21.25       20.85      4.18 o 
   0  11   6       30.64       34.56      3.18 o 
   1  11   6        0.34        1.13      0.90 o 
   2  11   6        2.29        3.24      3.02 o 
   3  11   6      243.06      227.56      9.78 o 
   4  11   6       41.45       42.36     16.31 o 
   5  11   6       15.92       15.86      4.73 o 
   6  11   6        1.16        2.59      1.66 o 
   0  12   6       15.45       19.06      7.21 o 
   1  12   6        8.72       13.68      6.80 o 
   2  12   6        9.71       11.57      3.26 o 
   3  12   6        2.21        1.66      3.63 o 
   4  12   6      125.84       89.24      7.25 o 
  -2 -10   7       23.04       23.39      6.68 o 
  -1 -10   7      118.26      108.00      5.51 o 
   0 -10   7       30.04       19.73      5.88 o 
  -4  -9   7       30.95       22.14      4.30 o 
  -3  -9   7       21.60       15.89      4.90 o 
  -2  -9   7       23.18       20.32      4.89 o 
  -1  -9   7        1.59        1.55      1.64 o 
   0  -9   7       91.79       87.69      8.61 o 
   1  -9   7      126.09      136.82      6.77 o 
   2  -9   7      137.30      130.07      8.55 o 
   3  -9   7        3.14        3.17      1.96 o 
  -5  -8   7        2.14        1.35      2.45 o 
  -4  -8   7       42.66       45.09      4.47 o 
  -3  -8   7      113.82      133.12      7.98 o 
  -2  -8   7       51.01       52.02      4.47 o 
  -1  -8   7       56.71       58.59      4.06 o 
   0  -8   7      110.24      121.48      5.43 o 
   1  -8   7      158.99      163.25      6.14 o 
   2  -8   7       26.67       23.27      5.44 o 
   3  -8   7       50.87       48.47      8.49 o 
   4  -8   7       50.61       49.77      8.33 o 
  -6  -7   7       10.08        5.73      2.91 o 
  -5  -7   7       11.91       18.90      5.68 o 
  -4  -7   7      121.90      129.86     15.30 o 
  -3  -7   7        0.20        1.33      1.76 o 
  -2  -7   7      102.51      113.37      4.69 o 
  -1  -7   7      128.08      127.95      5.04 o 
   0  -7   7      103.68      106.38      8.72 o 
   1  -7   7      146.50      142.56      7.22 o 
   2  -7   7       20.41       20.06      4.43 o 
   3  -7   7      284.59      318.95      8.18 o 
   4  -7   7       69.94       58.87     14.74 o 
   5  -7   7       28.15       21.79      4.19 o 
  -6  -6   7       91.29       84.42     14.87 o 
  -5  -6   7       85.14       76.11      8.59 o 
  -4  -6   7        1.90        1.56      3.06 o 
  -3  -6   7       81.63       77.72      3.73 o 
  -2  -6   7      673.08      703.41     14.15 o 
  -1  -6   7      301.85      303.47      8.53 o 
   0  -6   7       87.35       89.75      5.40 o 
   1  -6   7        1.29        2.34      1.40 o 
   2  -6   7      225.61      241.72      7.29 o 
   3  -6   7        1.65        2.45      2.18 o 
   4  -6   7       55.11       47.03      7.26 o 
   5  -6   7      168.59      162.07      6.80 o 
  -7  -5   7       24.97       21.85     10.35 o 
  -6  -5   7       97.39       84.02      7.18 o 
  -5  -5   7       13.26       11.13      6.03 o 
  -4  -5   7       17.09       12.17      3.81 o 
  -3  -5   7      126.12      127.30      7.23 o 
  -2  -5   7       60.66       55.37      3.69 o 
  -1  -5   7       65.40       58.42      3.46 o 
   0  -5   7      108.52      103.28      3.23 o 
   1  -5   7      888.69      913.79     22.18 o 
   2  -5   7       36.86       32.72      3.30 o 
   3  -5   7      131.36      117.47      6.84 o 
   4  -5   7      373.01      387.35     27.94 o 
   5  -5   7      430.50      455.82     11.46 o 
   6  -5   7        6.15        4.19      2.50 o 
  -6  -4   7       10.75        8.48      3.77 o 
  -5  -4   7       13.06       11.62      3.97 o 
  -4  -4   7      478.54      524.11     22.37 o 
  -3  -4   7        8.23        7.19      1.76 o 
  -2  -4   7        1.84        3.45      0.76 o 
  -1  -4   7      796.44      794.16      7.62 o 
   0  -4   7     1248.72     1259.16     15.34 o 
   1  -4   7      111.04      110.32      4.60 o 
   2  -4   7       19.52       21.45      2.33 o 
   3  -4   7      529.54      538.95     16.84 o 
   4  -4   7      812.90      839.78     26.71 o 
   5  -4   7       17.20       20.17      4.27 o 
   6  -4   7       36.41       27.73      4.27 o 
   7  -4   7      173.14      162.80     10.83 o 
  -7  -3   7        3.84        4.85      4.22 o 
  -6  -3   7       57.43       61.85     11.05 o 
  -5  -3   7      147.13      166.66     12.45 o 
  -4  -3   7       21.20       21.62      3.98 o 
  -3  -3   7       10.01       11.01      2.02 o 
  -2  -3   7     1122.42     1181.62     10.38 o 
  -1  -3   7     1474.27     1461.74     10.19 o 
   0  -3   7       27.17       36.58      4.63 o 
   1  -3   7        1.30        3.62      0.93 o 
   2  -3   7     2618.98     2639.15     39.41 o 
   3  -3   7      839.46      803.11     19.73 o 
   4  -3   7       11.35       11.75      2.24 o 
   5  -3   7      269.28      250.26      7.72 o 
   6  -3   7      222.19      239.42     12.79 o 
   7  -3   7       45.85       45.37      5.96 o 
  -7  -2   7       17.79       21.96      4.38 o 
  -6  -2   7      200.30      205.79     16.00 o 
  -5  -2   7      267.20      254.04     10.98 o 
  -4  -2   7       27.98       29.46      8.06 o 
  -3  -2   7     1223.02     1252.79      8.10 o 
  -2  -2   7     1946.97     1974.84     25.09 o 
  -1  -2   7       56.80       59.33      1.76 o 
   0  -2   7       47.82       45.87      2.62 o 
   1  -2   7     1060.49      834.63      7.66 o 
   2  -2   7      156.23      151.12      5.60 o 
   3  -2   7      275.13      254.01      5.56 o 
   4  -2   7       45.00       46.74      3.08 o 
   5  -2   7      708.10      720.46     17.57 o 
   6  -2   7        1.40        2.47      2.22 o 
   7  -2   7        2.47        5.28      2.65 o 
   8  -2   7       61.21       55.06      8.08 o 
  -7  -1   7      156.45      135.39     22.05 o 
  -6  -1   7       18.08       22.22      5.82 o 
  -5  -1   7       35.37       37.40      1.75 o 
  -4  -1   7     1489.22     1547.36     19.15 o 
  -3  -1   7      243.82      231.66      3.22 o 
  -2  -1   7      166.04      141.26      2.57 o 
  -1  -1   7      178.36      176.22      2.97 o 
   0  -1   7     3625.63     3563.19     21.99 o 
   1  -1   7      387.22      351.58      4.60 o 
   2  -1   7     1027.47     1005.16      9.11 o 
   3  -1   7      187.69      179.04      3.73 o 
   4  -1   7      992.48     1015.67     10.41 o 
   5  -1   7       81.18       79.17      5.92 o 
   6  -1   7       19.21       15.53      3.10 o 
   7  -1   7      125.56      132.80      7.31 o 
   8  -1   7       22.76       20.43      6.22 o 
  -7   0   7       13.10       15.47      4.49 o 
  -6   0   7        4.36        5.36      1.50 o 
  -5   0   7      730.71      737.90     12.95 o 
  -4   0   7       84.46       86.54      2.91 o 
  -3   0   7       15.10       13.68      1.29 o 
  -2   0   7        9.62       14.89      1.33 o 
  -1   0   7     1905.38     1730.79     11.62 o 
   0   0   7      227.68      222.51      4.19 o 
   1   0   7      285.81      266.31      3.44 o 
   2   0   7       10.61        4.16      0.98 o 
   3   0   7       61.29       38.81      3.07 o 
   4   0   7       61.94       56.03      3.31 o 
   5   0   7        1.33        1.56      1.29 o 
   6   0   7      117.38      121.91      7.87 o 
   7   0   7       65.42       60.40      5.73 o 
   8   0   7        0.13        2.54      2.16 o 
  -7   1   7       27.11       22.15      4.09 o 
  -6   1   7      345.02      324.25      9.78 o 
  -5   1   7      410.12      413.35      8.39 o 
  -4   1   7      385.68      394.85      6.55 o 
  -3   1   7      378.05      373.73      4.73 o 
  -2   1   7      995.70      970.51      9.76 o 
  -1   1   7       32.02       42.95      1.97 o 
   0   1   7      114.02       98.12      2.04 o 
   1   1   7     1386.10     1224.92      8.19 o 
   2   1   7     3443.10     3592.48     26.00 o 
   3   1   7      955.25     1008.87      9.16 o 
   4   1   7       14.66       16.56      2.29 o 
   5   1   7      398.28      386.20      7.78 o 
   6   1   7       30.33       22.14      4.17 o 
   7   1   7        0.73        5.74      2.78 o 
   8   1   7       44.62       45.41      7.85 o 
  -7   2   7        1.98        5.10      4.47 o 
  -6   2   7       40.48       30.00      4.21 o 
  -5   2   7        3.76        8.65      1.57 o 
  -4   2   7     1011.72     1030.66     13.11 o 
  -3   2   7      665.95      685.03     14.71 o 
  -2   2   7      233.66      216.79      3.50 o 
  -1   2   7      101.72       90.81      2.24 o 
   0   2   7     4295.53     4165.71     24.67 o 
   1   2   7      206.02      174.56      3.09 o 
   2   2   7     1780.46     1770.51     12.48 o 
   3   2   7       83.75       92.01      3.04 o 
   4   2   7      397.89      368.56      5.45 o 
   5   2   7       34.39       27.91      3.40 o 
   6   2   7      211.00      238.92      6.09 o 
   7   2   7        7.60        9.58      2.74 o 
   8   2   7       80.65       83.35      5.20 o 
  -7   3   7       26.87       26.66      3.11 o 
  -6   3   7      107.82       94.52      4.45 o 
  -5   3   7      270.12      276.28      8.01 o 
  -4   3   7      249.91      233.68      7.39 o 
  -3   3   7     1127.95     1146.67      9.67 o 
  -2   3   7       10.51       13.37      1.82 o 
  -1   3   7     2171.31     2241.46     15.94 o 
   0   3   7      976.36     1033.42      7.91 o 
   1   3   7      200.65      131.06      2.41 o 
   2   3   7       46.70       43.12      1.80 o 
   3   3   7     1882.74     1970.18     20.21 o 
   4   3   7     1040.15     1092.58     13.83 o 
   5   3   7       71.95       80.13      3.26 o 
   6   3   7       95.98      103.84      3.93 o 
   7   3   7        4.21        4.38      1.46 o 
   8   3   7        3.76        5.23      2.07 o 
   9   3   7        1.09        0.77      1.88 o 
  -7   4   7       21.43       22.71      3.21 o 
  -6   4   7      118.70      126.24      5.62 o 
  -5   4   7        3.12        3.56      1.75 o 
  -4   4   7       36.73       34.47      2.59 o 
  -3   4   7        9.63        9.01      1.69 o 
  -2   4   7      841.31      821.44     10.21 o 
  -1   4   7     1539.39     1630.30     11.62 o 
   0   4   7     1425.00     1360.26     10.37 o 
   1   4   7      508.44      528.91      4.91 o 
   2   4   7      289.32      290.01      6.50 o 
   3   4   7       74.41       62.49      2.02 o 
   4   4   7       97.92      102.48      2.31 o 
   5   4   7      264.54      279.79      4.80 o 
   6   4   7       99.61       88.20      9.09 o 
   7   4   7      173.80      169.46      6.63 o 
   8   4   7        7.60        6.86      2.59 o 
   9   4   7       26.25       15.00      6.63 o 
  -6   5   7       87.12       87.50      6.00 o 
  -5   5   7      581.77      619.48     14.28 o 
  -4   5   7       14.90       15.74      2.85 o 
  -3   5   7      122.84      116.95      3.99 o 
  -2   5   7      133.86      135.83      3.78 o 
  -1   5   7      843.63      858.13     11.52 o 
   0   5   7     1425.02     1465.68     11.24 o 
   1   5   7       12.55       14.99      1.53 o 
   2   5   7      464.87      449.73      4.22 o 
   3   5   7      278.07      291.93      3.54 o 
   4   5   7      545.38      585.30      7.11 o 
   5   5   7      235.19      234.51      6.20 o 
   6   5   7      225.49      246.20      4.76 o 
   7   5   7       26.29       24.02      3.07 o 
   8   5   7       21.06       21.20      3.55 o 
  -6   6   7      179.60      194.63      7.22 o 
  -5   6   7       93.80      103.60      7.09 o 
  -4   6   7       55.13       60.01      5.78 o 
  -3   6   7        5.80        6.94      2.28 o 
  -2   6   7       36.26       29.31      5.31 o 
  -1   6   7      113.18      114.43      2.77 o 
   0   6   7      154.83      148.48      2.89 o 
   1   6   7      751.89      799.23      8.98 o 
   2   6   7       47.21       55.45      1.54 o 
   3   6   7      580.94      597.98     12.03 o 
   4   6   7       34.10       31.22      7.60 o 
   5   6   7       98.34      112.89      3.84 o 
   6   6   7       49.90       43.28      4.12 o 
   7   6   7       39.13       43.19     13.21 o 
   8   6   7       81.87       73.67     14.31 o 
  -5   7   7       55.76       56.27      4.72 o 
  -4   7   7       90.29       95.85      5.06 o 
  -3   7   7      529.09      557.73     18.96 o 
  -2   7   7       84.08       87.21      7.11 o 
  -1   7   7      149.28      139.48      4.84 o 
   0   7   7       73.63       64.84      2.83 o 
   1   7   7      212.74      207.94      3.86 o 
   2   7   7      272.39      257.16      4.30 o 
   3   7   7       84.20       82.80     13.83 o 
   4   7   7      175.41      188.81     18.11 o 
   5   7   7      297.13      307.17     13.80 o 
   6   7   7       99.68      110.18      7.79 o 
   7   7   7       37.60       33.79     12.94 o 
   8   7   7       15.34       19.22      3.96 o 
  -5   8   7      183.16      181.45      9.01 o 
  -4   8   7        2.15        4.49      2.18 o 
  -3   8   7       74.57       71.44      4.50 o 
  -2   8   7      131.73      136.33      8.41 o 
  -1   8   7      381.71      384.83      8.57 o 
   0   8   7       45.28       43.48      2.50 o 
   1   8   7        1.97        4.07      0.85 o 
   2   8   7      286.89      305.87     13.38 o 
   3   8   7      478.22      522.65     19.27 o 
   4   8   7      114.23      114.03     21.89 o 
   5   8   7       39.09       43.19     10.10 o 
   6   8   7       31.70       39.77      8.51 o 
   7   8   7        3.71        0.94      1.49 o 
  -4   9   7        5.52        4.51      1.91 o 
  -3   9   7      230.08      234.55      7.30 o 
  -2   9   7      295.51      288.04     10.08 o 
  -1   9   7        3.52        5.14      1.35 o 
   0   9   7       11.26       11.44      1.78 o 
   1   9   7        1.24        2.54      1.15 o 
   2   9   7       15.37       19.09      3.49 o 
   3   9   7       22.22       29.37      9.66 o 
   4   9   7       54.99       59.40     16.75 o 
   5   9   7      118.86      135.42     12.76 o 
   6   9   7        3.15        0.62      2.00 o 
   7   9   7       11.57        9.42      5.44 o 
  -3  10   7      207.08      199.42      9.28 o 
  -2  10   7       27.37       24.75      3.37 o 
  -1  10   7       83.25       78.74      8.05 o 
   0  10   7      299.67      323.16     12.10 o 
   1  10   7      133.85      129.22      3.78 o 
   2  10   7       17.71       16.75      5.31 o 
   3  10   7        0.53        2.38      2.80 o 
   4  10   7      226.64      219.71     13.93 o 
   5  10   7        1.30        5.25      4.16 o 
   6  10   7        1.72        1.50      1.81 o 
   7  10   7        1.54        0.41      1.26 o 
  -2  11   7       19.06       21.01      3.04 o 
  -1  11   7      143.85      144.03      5.18 o 
   0  11   7        9.21        6.13      2.01 o 
   1  11   7        0.50        1.09      2.28 o 
   2  11   7        2.54        1.78      1.70 o 
   3  11   7       43.29       40.98     12.43 o 
   4  11   7        3.05        1.61      1.61 o 
   5  11   7       13.30        6.92      3.06 o 
   6  11   7       13.46        9.36      5.82 o 
   0  12   7        0.07        3.09      2.91 o 
   1  12   7       37.44       39.58      6.67 o 
   2  12   7       50.76       48.21     12.02 o 
   3  12   7       30.00       26.40     11.44 o 
   4  12   7       22.79       10.44      5.19 o 
  -3  -9   8       49.91       29.87     15.55 o 
  -1  -9   8      130.69      135.54      7.86 o 
   0  -9   8       47.59       36.10      8.62 o 
   1  -9   8       17.02       12.21      3.06 o 
   2  -9   8       17.06       14.13      3.33 o 
  -4  -8   8       18.21       15.87      4.06 o 
  -3  -8   8       59.09       59.92     10.23 o 
  -2  -8   8        3.73        6.16      2.73 o 
  -1  -8   8        4.35        3.75      1.82 o 
   0  -8   8       81.33       80.85      4.18 o 
   1  -8   8      289.48      281.24      8.10 o 
   2  -8   8      273.98      266.01      7.95 o 
   3  -8   8       29.26       21.76      6.21 o 
  -5  -7   8       42.83       43.37      5.25 o 
  -4  -7   8       27.30       27.66      4.86 o 
  -3  -7   8       99.55       97.88      6.33 o 
  -2  -7   8        1.31        2.02      1.60 o 
  -1  -7   8        3.19        6.44      1.49 o 
   0  -7   8      276.69      280.75     11.82 o 
   1  -7   8      123.34      131.33      6.74 o 
   2  -7   8       45.13       45.82      5.05 o 
   3  -7   8       15.04       11.84      3.79 o 
   4  -7   8       90.43       84.83     14.08 o 
  -6  -6   8       38.11       25.65     10.45 o 
  -5  -6   8       69.52       75.56      7.03 o 
  -4  -6   8      143.81      150.07      9.50 o 
  -3  -6   8       94.15       90.47      4.68 o 
  -2  -6   8      428.47      455.20     12.13 o 
  -1  -6   8      183.71      201.30      8.19 o 
   0  -6   8       47.03       38.54      3.09 o 
   1  -6   8      136.40      143.86      7.88 o 
   2  -6   8        5.29        5.64      2.86 o 
   3  -6   8      404.34      415.77     17.08 o 
   4  -6   8      176.78      170.71      9.26 o 
   5  -6   8       76.92       83.47      7.27 o 
  -6  -5   8       39.95       32.31     14.83 o 
  -5  -5   8       99.04      101.24      8.18 o 
  -4  -5   8      298.43      315.58     14.11 o 
  -3  -5   8        2.62        5.41      3.50 o 
  -2  -5   8       41.75       42.81      2.65 o 
  -1  -5   8      347.23      331.40      6.86 o 
   0  -5   8      359.99      376.34      7.69 o 
   1  -5   8      111.37       96.79      8.42 o 
   2  -5   8       81.27      103.61      5.72 o 
   3  -5   8        2.16        2.61      2.11 o 
   4  -5   8      236.81      249.16     10.31 o 
   5  -5   8       56.15       58.63     10.21 o 
   6  -5   8       16.55       14.42      3.39 o 
  -7  -4   8        7.37        4.88      3.98 o 
  -6  -4   8       17.25       20.55      3.87 o 
  -5  -4   8      137.60      146.59      9.21 o 
  -4  -4   8        0.86        1.60      4.03 o 
  -3  -4   8      195.26      200.92      9.87 o 
  -2  -4   8      231.09      225.80      6.89 o 
  -1  -4   8     1903.28     2022.98     41.78 o 
   0  -4   8        6.70        4.04      1.01 o 
   1  -4   8      141.74      160.40      4.99 o 
   2  -4   8       42.73       40.12      3.99 o 
   3  -4   8      272.08      279.36      8.48 o 
   4  -4   8       23.61       34.45      7.62 o 
   5  -4   8      145.62      150.02     12.79 o 
   6  -4   8      124.27      126.89     18.33 o 
   7  -4   8        2.43        1.09      2.95 o 
  -7  -3   8        3.53        4.71      2.28 o 
  -6  -3   8       99.33      103.18      8.39 o 
  -5  -3   8       98.40       94.38     15.75 o 
  -4  -3   8       76.06       79.50     18.09 o 
  -3  -3   8      149.93      155.67     10.91 o 
  -2  -3   8     1099.78     1156.76     14.61 o 
  -1  -3   8      425.66      379.69      5.73 o 
   0  -3   8      216.10      229.26      4.76 o 
   1  -3   8      313.72      296.12      5.01 o 
   2  -3   8      169.60      172.45      4.29 o 
   3  -3   8      351.97      352.81     10.32 o 
   4  -3   8       22.23       17.55      4.07 o 
   5  -3   8      160.57      148.77      8.85 o 
   6  -3   8        0.31        3.47      1.88 o 
   7  -3   8       84.96       77.14      7.26 o 
  -7  -2   8       86.41      105.23     10.43 o 
  -6  -2   8       24.15       21.68      4.48 o 
  -5  -2   8       58.74       47.95     10.00 o 
  -4  -2   8      115.83      132.63      8.15 o 
  -3  -2   8      421.28      435.48      6.24 o 
  -2  -2   8      190.59      191.63      3.51 o 
  -1  -2   8      382.56      378.12      5.25 o 
   0  -2   8      981.69      957.52      8.19 o 
   1  -2   8      100.69      100.83      2.92 o 
   2  -2   8      167.88      164.99      3.53 o 
   3  -2   8       30.47       35.67      3.47 o 
   4  -2   8      390.06      362.72     12.17 o 
   5  -2   8       36.42       34.31      5.66 o 
   6  -2   8       80.52       88.76     10.17 o 
   7  -2   8       54.25       62.04      5.94 o 
  -7  -1   8       12.15        3.81      3.19 o 
  -6  -1   8       36.72       32.95      4.62 o 
  -5  -1   8      263.48      266.29      7.40 o 
  -4  -1   8       15.21       14.73      1.99 o 
  -3  -1   8      126.87      117.47      2.37 o 
  -2  -1   8       35.14       27.67      2.58 o 
  -1  -1   8     1523.66     1524.13     10.46 o 
   0  -1   8        1.54        3.67      0.71 o 
   1  -1   8      902.87      948.72      8.09 o 
   2  -1   8       39.79       33.61      2.79 o 
   3  -1   8      564.68      526.65      8.04 o 
   4  -1   8       69.18       63.32      3.42 o 
   5  -1   8      603.54      649.95     15.99 o 
   6  -1   8       93.71      108.27      7.96 o 
   7  -1   8       54.13       64.03      7.57 o 
   8  -1   8        7.63        2.55      2.17 o 
  -7   0   8        6.78        4.73      3.87 o 
  -6   0   8      469.42      463.39     27.55 o 
  -5   0   8       99.34       99.31      4.32 o 
  -4   0   8        2.82        3.47      1.02 o 
  -3   0   8       41.26       33.23      2.76 o 
  -2   0   8      464.26      404.51      4.98 o 
  -1   0   8       41.89       48.99      2.07 o 
   0   0   8      657.22      713.10      6.73 o 
   1   0   8      383.62      396.00      4.92 o 
   2   0   8      776.29      732.70      7.03 o 
   3   0   8       69.88       61.01      4.09 o 
   4   0   8       25.36       28.41      2.30 o 
   6   0   8        3.07        1.72      1.99 o 
   7   0   8       16.56       15.58      3.57 o 
   8   0   8        0.87        3.75      2.39 o 
  -7   1   8      232.70      250.18     11.27 o 
  -6   1   8       41.93       39.64      5.86 o 
  -5   1   8        0.24        1.25      0.73 o 
  -4   1   8       93.36       96.63      4.33 o 
  -3   1   8      637.32      631.09      8.72 o 
  -2   1   8      400.39      421.58      4.29 o 
  -1   1   8        5.44        5.12      0.84 o 
   0   1   8      933.93      885.66      8.15 o 
   1   1   8     1162.60     1128.47      9.69 o 
   2   1   8       11.36       20.06      1.79 o 
   3   1   8      129.57      123.11      3.10 o 
   4   1   8      810.60      821.02      9.03 o 
   5   1   8      110.98       98.83      4.13 o 
   6   1   8       98.99       79.16      9.62 o 
   7   1   8       66.85       78.50      4.41 o 
   8   1   8       77.18       85.76      5.08 o 
  -7   2   8       92.16       75.46     17.66 o 
  -6   2   8      110.42      122.17      6.56 o 
  -5   2   8      591.70      587.01     15.55 o 
  -4   2   8      372.73      394.35      8.43 o 
  -3   2   8        1.57        4.70      2.03 o 
  -2   2   8       90.18       93.23      2.35 o 
  -1   2   8      291.03      207.57      3.64 o 
   0   2   8        5.63        2.63      0.98 o 
   1   2   8      319.79      311.18      4.07 o 
   2   2   8       46.41       48.62      2.23 o 
   3   2   8     1165.43     1196.83     10.87 o 
   4   2   8      156.54      143.21      3.92 o 
   5   2   8        0.41        2.26      1.09 o 
   6   2   8       25.69       21.88      2.58 o 
   7   2   8       20.34       23.03      4.75 o 
   8   2   8        1.99        1.00      1.86 o 
  -7   3   8        9.15       14.53      4.42 o 
  -6   3   8       85.90       92.14     11.36 o 
  -5   3   8      343.44      346.51     11.09 o 
  -4   3   8        0.03        1.62      1.01 o 
  -3   3   8      188.40      187.60      4.94 o 
  -2   3   8      899.64      931.50      9.56 o 
  -1   3   8      329.16      352.99      4.67 o 
   0   3   8       18.10       24.69      1.39 o 
   1   3   8      110.20       97.49      2.45 o 
   2   3   8      631.21      580.33      8.52 o 
   3   3   8      522.85      556.42     10.15 o 
   4   3   8        3.95        7.67      1.09 o 
   5   3   8      326.40      333.40      5.84 o 
   6   3   8       88.54       88.67      4.39 o 
   7   3   8       34.23       33.04      5.61 o 
   8   3   8        1.28        1.28      1.31 o 
  -6   4   8       15.22       13.51      3.96 o 
  -5   4   8      139.80      134.67     11.81 o 
  -4   4   8      116.11      115.71      7.99 o 
  -3   4   8     1341.84     1407.41     19.86 o 
  -2   4   8        3.18        5.49      1.21 o 
  -1   4   8       71.52       76.75      2.80 o 
   0   4   8     1245.50     1259.02      9.38 o 
   1   4   8        5.32        4.34      0.81 o 
   2   4   8      284.28      295.41      5.53 o 
   3   4   8      124.96      128.44      2.55 o 
   4   4   8      652.03      696.10     10.14 o 
   5   4   8      131.49      131.24      5.06 o 
   6   4   8       19.21       24.37      4.76 o 
   7   4   8       87.31       87.23      4.98 o 
   8   4   8        1.13        2.93      2.23 o 
  -6   5   8        4.71        5.66      2.18 o 
  -5   5   8      152.31      161.97      5.50 o 
  -4   5   8      194.70      214.59      9.58 o 
  -3   5   8      116.42       91.72      3.85 o 
  -2   5   8       54.44       47.73      4.14 o 
  -1   5   8     1431.26     1470.77     12.12 o 
   0   5   8     1143.60     1228.31     11.68 o 
   1   5   8       64.92       65.67      2.85 o 
   2   5   8        0.43        1.33      1.00 o 
   3   5   8      598.45      598.35      7.80 o 
   4   5   8       87.80       80.72      2.04 o 
   5   5   8      108.71      110.40      5.90 o 
   6   5   8       13.43        9.46      1.93 o 
   7   5   8      133.70      141.88      5.17 o 
   8   5   8       36.40       38.85      5.38 o 
  -6   6   8      103.51      108.02      6.37 o 
  -5   6   8      302.41      292.00      7.88 o 
  -4   6   8       62.87       58.60      6.00 o 
  -3   6   8      152.09      144.17     15.67 o 
  -2   6   8      441.62      460.95     10.19 o 
  -1   6   8      697.78      697.62      9.01 o 
   0   6   8        2.05        6.40      4.26 o 
   1   6   8      230.86      230.30      5.86 o 
   2   6   8      540.17      548.78      5.38 o 
   3   6   8        7.03        5.40      0.91 o 
   4   6   8       32.13       28.15      1.62 o 
   5   6   8       10.87        8.13      0.99 o 
   6   6   8       66.41       69.77      4.02 o 
   7   6   8        6.71        8.67      3.94 o 
   8   6   8       20.72       23.31      7.02 o 
  -5   7   8       31.74       29.59      3.89 o 
  -4   7   8       37.45       48.00      4.88 o 
  -3   7   8      194.90      208.79      6.93 o 
  -2   7   8      185.08      190.98      6.19 o 
  -1   7   8     1000.70      972.07     16.95 o 
   0   7   8       27.94       34.03      4.25 o 
   1   7   8      773.97      791.58     19.67 o 
   2   7   8       97.85       95.45      3.13 o 
   3   7   8      222.34      245.49     16.75 o 
   4   7   8       10.02        9.55      3.04 o 
   5   7   8        2.92        7.76      3.84 o 
   6   7   8        1.07        2.58      3.68 o 
   7   7   8        2.42        5.15      3.43 o 
   8   7   8       38.68       33.61      4.94 o 
  -5   8   8       13.55       18.58      3.82 o 
  -4   8   8      238.65      231.87      9.95 o 
  -3   8   8       26.86       33.87      4.68 o 
  -2   8   8      113.81      114.19      5.37 o 
  -1   8   8        0.70        2.90      1.48 o 
   0   8   8       82.97       98.64      5.56 o 
   1   8   8       75.61       76.40      2.44 o 
   2   8   8        5.44        6.82      1.18 o 
   3   8   8       59.20       56.93      9.15 o 
   4   8   8        4.94        6.44      3.15 o 
   5   8   8        0.29        3.21      1.86 o 
   6   8   8       18.67       13.90      5.00 o 
   7   8   8        1.93        4.57      3.09 o 
  -4   9   8       49.23       50.60     10.72 o 
  -3   9   8      152.92      134.95      5.33 o 
  -2   9   8       84.64       93.66      5.66 o 
  -1   9   8      190.61      178.86      4.69 o 
   0   9   8      129.04      125.97      5.27 o 
   1   9   8      304.89      320.04      5.43 o 
   2   9   8        2.76        2.33      1.56 o 
   3   9   8        3.70        3.08      3.74 o 
   4   9   8        1.45        3.61      1.96 o 
   6   9   8       16.96       16.13      6.67 o 
   7   9   8       15.57        9.40      4.22 o 
  -3  10   8       31.60       30.95      5.84 o 
  -2  10   8      118.51      107.17      5.20 o 
  -1  10   8       28.92       35.33      3.58 o 
   0  10   8       29.76       22.38      6.43 o 
   1  10   8       21.97       21.12      3.24 o 
   2  10   8        0.48        1.72      2.35 o 
   3  10   8      186.23      210.66     12.19 o 
   4  10   8        1.72        1.13      2.16 o 
   5  10   8       38.87       32.20     10.50 o 
   6  10   8        6.80        9.59      3.29 o 
  -2  11   8      138.12      141.95      8.81 o 
  -1  11   8       18.49       23.36      2.73 o 
   0  11   8      128.54      110.75      4.09 o 
   1  11   8       76.38       59.53     20.02 o 
   2  11   8       27.53       31.26      9.26 o 
   3  11   8       84.31       80.08     21.25 o 
   4  11   8        5.28        8.34      2.94 o 
   5  11   8        9.60       12.04      4.60 o 
   0  12   8       27.39       23.49     15.94 o 
   1  12   8        0.45        1.71      1.92 o 
   2  12   8       38.91       40.42      6.23 o 
   3  12   8        6.80        9.33      3.69 o 
   4  12   8      152.12      140.93     12.05 o 
  -1  -9   9       26.17       16.22      8.59 o 
   0  -9   9        6.76        9.79      3.78 o 
  -3  -8   9       74.35       90.58      8.35 o 
  -2  -8   9       20.04       16.17      5.25 o 
  -1  -8   9       24.58       17.13      3.86 o 
   0  -8   9      100.84       95.49      5.57 o 
   1  -8   9      292.12      278.58      8.91 o 
   2  -8   9        0.33        0.38      2.18 o 
   3  -8   9       16.31       18.00      6.34 o 
  -4  -7   9       94.15       87.64     11.48 o 
  -3  -7   9       10.82        8.70      3.54 o 
  -2  -7   9       11.07       13.66      3.75 o 
  -1  -7   9       75.82       78.06      4.51 o 
   0  -7   9      118.31      117.90      5.57 o 
   1  -7   9        5.22        7.28      2.13 o 
   2  -7   9       80.87       76.13      8.74 o 
   3  -7   9      155.96      155.33      8.07 o 
   4  -7   9       18.36       17.27      3.58 o 
  -5  -6   9      246.71      240.14     10.53 o 
  -4  -6   9       16.79       19.22      4.58 o 
  -3  -6   9        8.07        6.17      3.63 o 
  -2  -6   9        1.48        2.86      0.99 o 
  -1  -6   9       19.82       18.38      2.70 o 
   0  -6   9        0.10        0.94      1.26 o 
   1  -6   9        1.35        3.30      2.03 o 
   2  -6   9      541.49      557.28     18.61 o 
   3  -6   9       10.83        9.41      3.11 o 
   4  -6   9        0.08        1.86      2.48 o 
   5  -6   9       51.73       39.37      8.91 o 
  -6  -5   9       47.51       36.69      9.19 o 
  -5  -5   9      181.30      194.13     11.39 o 
  -4  -5   9       39.90       35.36      6.05 o 
  -3  -5   9      509.87      542.13     17.81 o 
  -2  -5   9       21.95       23.85      1.96 o 
  -1  -5   9      394.57      400.40      6.97 o 
   0  -5   9      181.71      177.09      8.95 o 
   1  -5   9      436.27      472.85     12.10 o 
   2  -5   9       81.65       81.64      8.29 o 
   3  -5   9        1.33        2.93      1.92 o 
   4  -5   9      400.17      393.65      9.22 o 
   5  -5   9      195.60      194.94      8.31 o 
  -6  -4   9       29.10       27.46      5.29 o 
  -5  -4   9        5.67       12.70      4.27 o 
  -4  -4   9      320.20      325.34     13.00 o 
  -3  -4   9       72.88       80.30      7.85 o 
  -2  -4   9       48.41       48.72      2.86 o 
  -1  -4   9       83.37       85.04      3.17 o 
   0  -4   9      299.13      314.68      7.02 o 
   1  -4   9        9.13       10.45      2.06 o 
   2  -4   9       30.99       35.40      7.11 o 
   3  -4   9      309.21      350.15      9.31 o 
   4  -4   9      378.20      370.60     12.30 o 
   5  -4   9       48.13       37.94      9.41 o 
   6  -4   9        5.58        2.47      2.18 o 
  -6  -3   9        1.75        5.08      4.09 o 
  -5  -3   9      316.07      291.10     14.98 o 
  -4  -3   9        5.00        5.32      2.57 o 
  -3  -3   9      313.63      331.80      5.62 o 
  -2  -3   9      448.02      436.12      6.99 o 
  -1  -3   9     2176.45     2283.89     40.83 o 
   0  -3   9      466.08      472.95      7.74 o 
   1  -3   9      102.09       96.73      4.36 o 
   2  -3   9     1250.50     1266.86     44.12 o 
   3  -3   9       11.83       23.36      3.51 o 
   4  -3   9       32.60       37.72      6.56 o 
   5  -3   9        0.49        0.25      1.49 o 
   6  -3   9      320.40      323.60     10.08 o 
   7  -3   9       37.94       31.67     14.03 o 
  -7  -2   9       41.21       36.24      7.76 o 
  -6  -2   9       51.24       50.18      8.58 o 
  -5  -2   9       26.96       38.52      4.95 o 
  -4  -2   9       39.84       56.25     10.56 o 
  -3  -2   9      986.69      999.90     15.35 o 
  -2  -2   9      245.76      253.73      4.35 o 
  -1  -2   9     1940.65     2022.69     24.50 o 
   0  -2   9        8.71        8.49      1.20 o 
   1  -2   9     1240.70     1268.31     19.62 o 
   2  -2   9       35.80       42.98      2.56 o 
   3  -2   9      673.80      674.26     22.38 o 
   4  -2   9        0.48        1.59      2.07 o 
   5  -2   9      241.16      265.95     10.62 o 
   6  -2   9       67.84       62.80     13.59 o 
   7  -2   9       29.21       24.52      3.97 o 
  -7  -1   9       38.21       21.98      7.93 o 
  -6  -1   9      123.15      134.53     20.10 o 
  -5  -1   9       16.12       18.05      6.28 o 
  -4  -1   9      254.94      254.06      4.92 o 
  -3  -1   9       48.55       45.69      2.09 o 
  -2  -1   9      751.51      766.56     15.00 o 
  -1  -1   9      235.53      235.51      4.20 o 
   0  -1   9     2920.41     2945.00     30.66 o 
   1  -1   9      823.63      876.23      9.09 o 
   2  -1   9      382.47      357.12      4.89 o 
   3  -1   9      202.76      192.32      5.39 o 
   4  -1   9      146.25      151.27      7.28 o 
   5  -1   9       65.38       75.70      5.28 o 
   6  -1   9       20.79       22.57      4.76 o 
   7  -1   9       27.93       31.04      5.80 o 
  -7   0   9       19.35       16.02      4.05 o 
  -6   0   9       21.30       19.09      3.95 o 
  -5   0   9      295.09      274.56     13.56 o 
  -4   0   9        2.32        1.54      0.62 o 
  -3   0   9      544.60      527.84      8.44 o 
  -2   0   9      117.23      104.58      2.32 o 
  -1   0   9     1742.82     1842.33     16.19 o 
   0   0   9      137.64      142.96      2.84 o 
   1   0   9     1072.75     1043.19     17.16 o 
   2   0   9      896.67      891.13     10.05 o 
   3   0   9      364.87      374.83      6.95 o 
   4   0   9      321.46      330.56     14.29 o 
   5   0   9      184.16      175.96      6.62 o 
   6   0   9      365.92      372.38     10.69 o 
   7   0   9        0.79        2.04      1.85 o 
   8   0   9       18.91       17.86      4.92 o 
  -6   1   9      148.07      145.50     11.69 o 
  -5   1   9       46.76       53.29      5.15 o 
  -4   1   9      130.58      130.82      4.25 o 
  -3   1   9      325.25      312.55      5.72 o 
  -2   1   9      118.72      118.21      3.18 o 
  -1   1   9      373.58      331.89      5.94 o 
   0   1   9      532.37      552.60      5.58 o 
   1   1   9     1195.88     1238.95      9.80 o 
   2   1   9      524.38      469.97      5.78 o 
   3   1   9      969.21     1017.48      9.66 o 
   4   1   9       15.05       12.18      1.53 o 
   5   1   9      237.38      237.66      8.41 o 
   6   1   9       31.52       33.00      5.10 o 
   7   1   9       19.98       29.79      3.87 o 
   8   1   9        3.08        2.93      2.00 o 
  -6   2   9      335.95      319.79     22.88 o 
  -5   2   9      143.70      146.94      5.83 o 
  -4   2   9      264.95      244.13      5.99 o 
  -3   2   9      261.49      262.45      8.18 o 
  -2   2   9     1196.73     1209.04     15.63 o 
  -1   2   9      135.29      125.13      3.39 o 
   0   2   9     1664.26     1608.36     11.75 o 
   1   2   9      777.41      767.31      7.42 o 
   2   2   9     1096.03     1090.99      9.82 o 
   3   2   9      356.44      360.34      5.91 o 
   4   2   9      357.10      341.87      6.44 o 
   5   2   9      372.86      366.20      7.98 o 
   6   2   9        1.08        3.69      1.45 o 
   7   2   9       62.05       65.04      4.09 o 
   8   2   9       14.60       11.36      2.56 o 
  -6   3   9      198.80      194.02     12.62 o 
  -5   3   9      325.05      326.18      9.83 o 
  -4   3   9      477.55      475.16      8.05 o 
  -3   3   9      873.84      868.84     12.74 o 
  -2   3   9        6.57        7.50      1.22 o 
  -1   3   9      218.03      201.28      3.34 o 
   0   3   9       36.94       27.68      2.72 o 
   1   3   9     2003.40     1997.75     17.61 o 
   2   3   9       19.26       16.32      2.02 o 
   3   3   9       80.49       67.00      2.80 o 
   4   3   9      299.59      276.42      5.21 o 
   5   3   9      306.18      340.39      8.83 o 
   6   3   9      252.99      254.09     12.79 o 
   7   3   9        5.44        4.53      2.70 o 
   8   3   9       37.54       41.85      5.63 o 
  -6   4   9       76.62       69.20      7.73 o 
  -5   4   9      170.39      157.96      5.62 o 
  -3   4   9       50.64       48.04      3.93 o 
  -2   4   9      165.82      173.04      4.72 o 
  -1   4   9      311.32      308.38      6.24 o 
   0   4   9     2056.06     2104.21     18.01 o 
   1   4   9      361.74      343.36      6.53 o 
   2   4   9        2.82        1.87      0.92 o 
   3   4   9     1156.41     1226.57     11.65 o 
   4   4   9      368.34      406.31      7.92 o 
   5   4   9       13.65       13.59      2.47 o 
   6   4   9       72.55       58.86      3.15 o 
   7   4   9       21.57       27.95      7.36 o 
   8   4   9       14.29        6.46      2.22 o 
  -6   5   9       58.06       49.54      7.87 o 
  -5   5   9      298.49      325.16      7.80 o 
  -4   5   9       15.31       23.24      5.31 o 
  -3   5   9      186.73      202.70      6.89 o 
  -2   5   9      754.08      740.61     10.45 o 
  -1   5   9      245.95      235.17      4.57 o 
   0   5   9        7.14        6.34      1.34 o 
   1   5   9        1.55        2.61      1.01 o 
   2   5   9      168.47      154.64      3.28 o 
   3   5   9      163.08      165.55      3.98 o 
   4   5   9      209.35      207.29      7.89 o 
   5   5   9       73.38       60.19      4.14 o 
   6   5   9      138.60      169.79      5.46 o 
   7   5   9       39.26       38.52      8.13 o 
   8   5   9        1.30        1.88      3.31 o 
  -5   6   9       21.85       19.73      4.32 o 
  -4   6   9       52.44       49.83      6.67 o 
  -3   6   9      383.35      403.51     14.23 o 
  -2   6   9     1337.42     1330.27     66.68 o 
  -1   6   9      128.39      123.92      6.19 o 
   0   6   9      173.43      177.89      4.70 o 
   1   6   9      810.00      852.28     12.73 o 
   2   6   9       20.88       20.59      2.73 o 
   3   6   9       89.65       82.57      3.41 o 
   4   6   9      190.19      188.34      4.11 o 
   5   6   9      375.97      429.22      6.89 o 
   6   6   9       17.71       16.73      7.14 o 
   7   6   9        0.12        0.44      2.40 o 
   8   6   9       44.19       40.83      4.80 o 
  -5   7   9        0.52        1.86      1.84 o 
  -4   7   9      215.88      237.85      6.93 o 
  -3   7   9      167.60      168.95      7.16 o 
  -2   7   9      108.40      114.23      5.12 o 
  -1   7   9      169.40      174.04      5.20 o 
   0   7   9     1643.40     1734.06     20.35 o 
   1   7   9      149.53      156.82      5.23 o 
   2   7   9       11.06        9.38      1.57 o 
   3   7   9      197.76      204.41      4.03 o 
   4   7   9       74.13       83.76     13.71 o 
   5   7   9       43.99       44.17     13.11 o 
   6   7   9       15.83       12.13      4.36 o 
   7   7   9      105.78      106.57      7.39 o 
   8   7   9       67.61       56.25     21.09 o 
  -4   8   9        0.58        2.03      1.57 o 
  -3   8   9       16.30       10.30      3.04 o 
  -2   8   9       36.75       41.80      4.28 o 
  -1   8   9      580.11      607.80     16.71 o 
   0   8   9      149.78      142.97      6.04 o 
   1   8   9      418.40      427.80      9.85 o 
   2   8   9      391.99      412.84      7.60 o 
   3   8   9      101.66      106.70     10.17 o 
   4   8   9       60.93       51.43     13.82 o 
   5   8   9       18.51       18.53      6.75 o 
   6   8   9      111.25      106.58     27.11 o 
   7   8   9       15.65       15.95      6.25 o 
  -4   9   9       57.14       48.06      4.54 o 
  -3   9   9        2.87        6.51      2.69 o 
  -2   9   9       86.04       78.41      6.96 o 
  -1   9   9      100.41       93.72      5.19 o 
   0   9   9       32.13       30.79      4.79 o 
   1   9   9      567.60      610.37     16.02 o 
   2   9   9      352.67      356.41      9.32 o 
   3   9   9       32.24       27.83      4.28 o 
   4   9   9       22.02       19.46      7.86 o 
   5   9   9       69.91       79.55     14.17 o 
   6   9   9        3.46        5.06      2.83 o 
   7   9   9        0.02        0.94      1.33 o 
  -3  10   9        8.02        5.24      4.33 o 
  -2  10   9       60.24       58.57      6.12 o 
  -1  10   9        6.24        7.33      1.92 o 
   0  10   9      209.64      213.79     22.08 o 
   1  10   9       19.79       19.45      4.10 o 
   2  10   9       20.37       23.44     10.06 o 
   3  10   9       85.90       92.73     25.46 o 
   4  10   9       96.99      110.09     23.85 o 
   5  10   9        0.15        0.91      3.01 o 
   6  10   9        0.47        1.56      2.52 o 
  -1  11   9       91.10       92.53      5.36 o 
   0  11   9       13.17        9.98      4.08 o 
   1  11   9        6.54        4.23      2.68 o 
   2  11   9       28.17       32.55      4.71 o 
   3  11   9      106.24      119.73      7.96 o 
   4  11   9      110.57      119.50     19.50 o 
   5  11   9        5.15        3.17      2.00 o 
   1  12   9       39.82       36.50     19.83 o 
   2  12   9        5.81        3.84      4.07 o 
   3  12   9        0.11        3.03      3.03 o 
  -2  -8  10       26.08       18.36     10.05 o 
  -1  -8  10       76.56       70.59      8.13 o 
   0  -8  10       11.68       11.15      2.32 o 
   1  -8  10       31.76       20.99      3.59 o 
  -4  -7  10       11.44       11.12      4.69 o 
  -3  -7  10       32.65       34.78      4.44 o 
  -2  -7  10       64.71       62.19      5.70 o 
  -1  -7  10       98.57      108.93      6.42 o 
   0  -7  10       35.67       42.50      4.05 o 
   1  -7  10      100.83      103.76      4.98 o 
   2  -7  10      177.53      166.65      6.74 o 
   3  -7  10        0.13        1.42      2.06 o 
  -4  -6  10       32.07       35.56      5.19 o 
  -3  -6  10      121.82      116.83     12.35 o 
  -2  -6  10        9.78        6.90      1.75 o 
  -1  -6  10       87.05      102.87      4.17 o 
   0  -6  10       54.20       46.28      6.44 o 
   1  -6  10      526.69      517.99     11.18 o 
   2  -6  10        0.12        1.27      2.03 o 
   3  -6  10       82.37       79.17      6.15 o 
   4  -6  10       40.62       43.93      5.50 o 
  -5  -5  10       99.42       99.77     10.47 o 
  -4  -5  10      332.85      344.59     11.72 o 
  -3  -5  10        1.60        8.45      4.72 o 
  -2  -5  10       32.78       34.84      2.92 o 
  -1  -5  10        6.07        4.18      1.18 o 
   0  -5  10      598.41      598.94     18.49 o 
   1  -5  10       42.10       41.71      7.12 o 
   2  -5  10       68.57       78.87     10.16 o 
   3  -5  10      246.58      225.71      7.68 o 
   4  -5  10      132.77      140.10      8.93 o 
   5  -5  10        9.32       11.28      3.31 o 
  -6  -4  10       37.78       33.42     13.99 o 
  -5  -4  10      440.58      418.33     14.42 o 
  -4  -4  10       57.76       60.69      5.85 o 
  -3  -4  10      129.05      116.56      7.86 o 
  -2  -4  10      240.30      227.17      6.67 o 
  -1  -4  10      111.35      116.79      5.02 o 
   0  -4  10        9.81        8.26      1.61 o 
   1  -4  10        1.73        3.86      1.45 o 
   2  -4  10      263.04      249.01     10.29 o 
   3  -4  10      222.16      246.01      7.95 o 
   4  -4  10        6.55        7.47      3.18 o 
   5  -4  10       14.93       12.17      3.28 o 
   6  -4  10       20.18       14.66      4.25 o 
  -6  -3  10       62.93       64.97     13.51 o 
  -5  -3  10        1.60        5.65      5.66 o 
  -4  -3  10      104.58       92.80     13.67 o 
  -3  -3  10     1157.18     1168.35     26.18 o 
  -2  -3  10      562.24      608.47     10.43 o 
  -1  -3  10      178.71      186.87      8.89 o 
   0  -3  10      142.22      134.01      4.52 o 
   1  -3  10      611.52      579.83     11.13 o 
   2  -3  10       83.33       91.58      4.78 o 
   3  -3  10        6.75        9.76      2.43 o 
   4  -3  10        1.04        2.18      2.75 o 
   5  -3  10      314.40      305.06      8.37 o 
   6  -3  10        2.82        2.30      1.52 o 
  -6  -2  10        2.84        4.31      4.84 o 
  -5  -2  10        5.89        2.94      3.36 o 
  -4  -2  10      769.47      806.45     23.99 o 
  -3  -2  10      398.54      414.11      6.20 o 
  -2  -2  10       16.40       16.09      2.56 o 
  -1  -2  10       84.40       80.00      3.25 o 
   0  -2  10     1579.18     1608.13     19.63 o 
   1  -2  10       55.43       47.11      3.10 o 
   2  -2  10        1.30        2.55      1.15 o 
   3  -2  10        1.61        4.30      1.84 o 
   4  -2  10      188.05      191.39      8.14 o 
   5  -2  10       11.01       12.00      2.85 o 
   6  -2  10       21.91       18.82      3.61 o 
   7  -2  10       41.45       42.63      7.41 o 
  -6  -1  10        4.66        7.33      2.92 o 
  -5  -1  10      343.01      340.26     11.58 o 
  -4  -1  10        8.05       10.52      1.23 o 
  -3  -1  10       11.99        9.63      1.85 o 
  -2  -1  10      266.16      242.63      7.34 o 
  -1  -1  10     2379.01     2485.81     41.80 o 
   0  -1  10      998.43      997.46     13.87 o 
   1  -1  10        0.49        2.94      1.14 o 
   2  -1  10      209.94      225.98      7.81 o 
   3  -1  10      393.20      362.94      9.10 o 
   4  -1  10        9.25        8.01      1.99 o 
   5  -1  10       15.32       11.29      3.23 o 
   6  -1  10      166.58      174.66      8.15 o 
   7  -1  10      113.01      118.51     14.60 o 
  -6   0  10      158.52      163.94      8.89 o 
  -5   0  10       43.53       46.89      5.51 o 
  -4   0  10        1.05        1.54      1.28 o 
  -3   0  10      171.01      157.20      4.09 o 
  -2   0  10      667.13      679.97     10.23 o 
  -1   0  10       21.35       17.61      2.18 o 
   0   0  10      253.16      260.44      4.78 o 
   1   0  10     2948.05     3107.42     20.32 o 
   2   0  10      468.38      453.08      7.36 o 
   3   0  10       12.53        9.01      1.31 o 
   4   0  10       41.21       40.26      6.28 o 
   5   0  10      275.35      298.83      8.19 o 
   6   0  10      131.63      118.47      6.22 o 
   7   0  10        5.84        8.09      2.10 o 
  -6   1  10        0.52        6.90      5.37 o 
  -5   1  10       25.88       28.39      5.83 o 
  -4   1  10      515.41      512.24     13.63 o 
  -3   1  10       77.69       86.15      3.54 o 
  -2   1  10        0.94        1.63      1.60 o 
  -1   1  10       61.47       59.00      2.62 o 
   0   1  10     2571.26     2706.43     19.07 o 
   1   1  10     1431.22     1417.41     12.86 o 
   2   1  10      266.62      255.52      5.07 o 
   3   1  10      150.49      164.99      7.99 o 
   4   1  10      468.75      473.59     13.96 o 
   5   1  10       81.28       76.31      6.17 o 
   6   1  10       14.86       16.25      3.64 o 
   7   1  10        6.43        7.19      2.05 o 
   8   1  10       54.36       51.14      3.87 o 
  -6   2  10        0.09        4.78      4.69 o 
  -5   2  10      397.50      387.30     21.16 o 
  -4   2  10       14.97       16.48      1.68 o 
  -3   2  10       59.78       59.39      3.33 o 
  -2   2  10        0.39        2.29      1.23 o 
  -1   2  10      913.50      911.06     12.44 o 
   0   2  10      104.99      103.07      2.72 o 
   1   2  10       63.25       64.20      3.25 o 
   2   2  10      501.11      534.98      6.27 o 
   3   2  10     1099.39     1105.74     17.62 o 
   4   2  10       97.81       90.47      5.18 o 
   5   2  10       44.72       49.62      3.55 o 
   6   2  10      177.54      189.43      8.36 o 
   7   2  10       95.28      101.58      5.18 o 
   8   2  10       14.96       17.46      3.65 o 
  -6   3  10      238.65      216.21     15.11 o 
  -5   3  10      171.99      172.35      6.24 o 
  -4   3  10       33.31       32.61      3.56 o 
  -3   3  10       13.50       14.96      1.77 o 
  -2   3  10      630.32      624.27     10.03 o 
  -1   3  10       63.67       64.50      2.34 o 
   0   3  10      112.97       94.29      3.44 o 
   1   3  10      251.40      255.88      4.70 o 
   2   3  10      636.39      640.07      7.74 o 
   3   3  10      135.14      126.58      3.43 o 
   4   3  10       11.49       14.58      2.04 o 
   5   3  10      483.45      523.59     10.73 o 
   6   3  10      119.07       99.24      9.44 o 
   7   3  10        9.83        5.62      2.44 o 
   8   3  10       11.47       10.23      2.60 o 
  -6   4  10       11.77        8.71      4.09 o 
  -5   4  10      158.54      143.95      5.86 o 
  -4   4  10      210.98      204.44      7.47 o 
  -3   4  10      175.61      189.56      5.61 o 
  -2   4  10        1.85        2.90      1.62 o 
  -1   4  10       44.27       43.71      4.40 o 
   0   4  10      914.92      931.31     12.88 o 
   1   4  10      215.61      205.89      4.80 o 
   2   4  10        0.90        2.58      1.10 o 
   3   4  10        1.31        2.02      0.96 o 
   4   4  10      523.98      549.04     10.20 o 
   5   4  10      469.83      471.64      8.79 o 
   6   4  10       92.90       99.48      3.96 o 
   7   4  10       39.26       32.82      5.70 o 
   8   4  10       27.23       23.41      6.09 o 
  -5   5  10       80.98       72.13     10.48 o 
  -4   5  10      506.29      508.79     16.43 o 
  -3   5  10      173.02      168.28      7.62 o 
  -2   5  10        0.74        2.83      2.26 o 
  -1   5  10      911.97      917.06     15.47 o 
   0   5  10       25.38       18.12      2.35 o 
   1   5  10       50.07       47.42      2.61 o 
   2   5  10       19.53       19.35      2.67 o 
   3   5  10      307.86      313.01     12.11 o 
   4   5  10      318.82      331.16      6.67 o 
   5   5  10      113.04      129.38      6.83 o 
   6   5  10       46.20       37.05      6.04 o 
   7   5  10       24.91       25.81      6.71 o 
   8   5  10        1.04        2.55      2.53 o 
  -5   6  10       32.50       34.33      7.35 o 
  -4   6  10       58.40       61.31      6.04 o 
  -3   6  10       10.66        8.70      2.86 o 
  -2   6  10     1118.52     1192.67     41.24 o 
  -1   6  10      120.16      109.17      5.28 o 
   0   6  10      388.49      396.68      7.62 o 
   1   6  10       17.68       18.98      1.62 o 
   2   6  10      548.91      574.28     11.29 o 
   3   6  10       63.77       68.23      2.15 o 
   4   6  10      355.86      390.37      7.90 o 
   5   6  10       17.32       17.00      3.76 o 
   6   6  10      128.38      124.97      3.98 o 
   7   6  10       59.05       61.50     20.67 o 
   8   6  10       35.55       33.32     13.53 o 
  -4   7  10        0.06        1.07      1.69 o 
  -3   7  10      689.05      737.33     12.09 o 
  -2   7  10      344.58      335.32     20.80 o 
  -1   7  10      309.38      301.97      6.69 o 
   0   7  10       74.85       81.33      4.15 o 
   1   7  10      186.58      186.68      4.48 o 
   2   7  10        1.74        2.63      1.01 o 
   3   7  10       96.65      105.03      3.42 o 
   4   7  10       81.70       77.97      3.86 o 
   5   7  10       37.59       36.41      9.66 o 
   6   7  10       24.17       21.96      7.35 o 
   7   7  10        0.31        1.41      2.05 o 
  -4   8  10      111.48      104.37      5.78 o 
  -3   8  10        5.67       12.05      2.23 o 
  -2   8  10       82.73       73.73      5.52 o 
  -1   8  10       19.28       20.78      6.85 o 
   0   8  10      308.55      300.96     10.37 o 
   1   8  10      340.57      355.35      7.67 o 
   2   8  10       20.24       19.65      3.01 o 
   3   8  10        3.77        3.65      0.95 o 
   4   8  10       43.51       44.44      8.37 o 
   5   8  10       13.69       23.21      8.29 o 
   6   8  10       10.91       13.01      4.60 o 
   7   8  10       13.63       10.85      5.53 o 
  -3   9  10        0.28        1.77      2.43 o 
  -2   9  10       56.07       61.08      4.46 o 
  -1   9  10       55.47       48.51     11.99 o 
   0   9  10      153.79      156.97     10.02 o 
   1   9  10        0.05        1.65      1.29 o 
   2   9  10      197.00      189.85     10.06 o 
   3   9  10        3.28        3.57      2.00 o 
   4   9  10        3.30       10.39      3.47 o 
   5   9  10       44.83       37.01     12.46 o 
   6   9  10       15.24       14.72      6.64 o 
  -2  10  10       32.61       27.69      3.28 o 
  -1  10  10       52.02       58.74      4.34 o 
   0  10  10        2.87        2.51      1.52 o 
   1  10  10       73.85       72.78      3.31 o 
   2  10  10      152.13      164.50     10.35 o 
   3  10  10       41.47       48.02     11.42 o 
   4  10  10       22.40       20.21      7.09 o 
   5  10  10        0.12        0.00      2.19 o 
   6  10  10        2.86        2.79      2.49 o 
  -1  11  10        2.96        2.97      2.11 o 
   0  11  10       12.83        8.25      4.28 o 
   1  11  10       28.53       32.22     12.44 o 
   2  11  10        0.72        2.65      2.88 o 
   3  11  10       30.92       21.38      8.53 o 
   4  11  10       30.22       23.21     10.27 o 
   5  11  10        0.43        3.18      2.97 o 
  -2  -7  11       36.08       40.40      5.22 o 
  -1  -7  11       95.40       95.96     10.79 o 
   0  -7  11      127.68      126.39      6.11 o 
   1  -7  11       34.11       31.12      7.03 o 
   2  -7  11        5.10        1.93      1.98 o 
  -4  -6  11       38.72       46.76      5.53 o 
  -3  -6  11       30.60       27.75      4.68 o 
  -2  -6  11      208.42      219.03     10.76 o 
  -1  -6  11      102.60       87.44      4.44 o 
   0  -6  11      197.65      175.82      9.96 o 
   1  -6  11        5.40        5.33      2.14 o 
   2  -6  11      137.85      139.99      7.60 o 
   3  -6  11        4.56        6.87      2.43 o 
  -4  -5  11       37.75       32.05     14.34 o 
  -3  -5  11       82.08       83.11     21.79 o 
  -2  -5  11       49.67       43.24      3.89 o 
  -1  -5  11       11.57       15.41      2.38 o 
   0  -5  11      104.79       92.14      4.15 o 
   1  -5  11      237.96      269.81     10.97 o 
   2  -5  11      239.71      208.94     18.76 o 
   3  -5  11       20.00       20.00      4.33 o 
   4  -5  11       59.54       61.27      6.88 o 
  -5  -4  11        7.50        8.34      4.21 o 
  -4  -4  11      443.02      481.50     14.42 o 
  -3  -4  11       31.64       42.19      9.43 o 
  -2  -4  11       41.65       46.12      2.72 o 
  -1  -4  11      134.89      131.94      6.24 o 
   0  -4  11      325.00      318.50     12.18 o 
   1  -4  11      300.82      278.77      7.99 o 
   2  -4  11      154.35      146.17      6.69 o 
   3  -4  11      591.08      607.85     14.35 o 
   4  -4  11       69.09       68.51      4.79 o 
   5  -4  11       52.48       47.73     12.67 o 
  -5  -3  11       57.13       52.22     17.69 o 
  -4  -3  11      182.82      180.37     10.68 o 
  -3  -3  11       10.19        7.83      2.07 o 
  -2  -3  11     1017.29     1063.15     26.27 o 
  -1  -3  11       25.04       20.83      2.63 o 
   0  -3  11      266.02      254.70     11.35 o 
   1  -3  11        2.03        1.18      1.25 o 
   2  -3  11      688.50      713.67     23.12 o 
   3  -3  11      243.75      243.97      8.42 o 
   4  -3  11      395.92      372.70     13.26 o 
   5  -3  11        0.33        0.51      1.86 o 
   6  -3  11       47.95       41.27      6.79 o 
  -5  -2  11       91.01       99.50     11.22 o 
  -4  -2  11      123.75      147.25      8.98 o 
  -3  -2  11      270.93      264.33      7.37 o 
  -2  -2  11      830.71      844.29     11.85 o 
  -1  -2  11      157.76      171.40      6.51 o 
   0  -2  11       79.77       76.47      3.37 o 
   1  -2  11      233.98      232.35      8.12 o 
   2  -2  11      362.32      379.08     10.63 o 
   3  -2  11      293.02      298.82      8.64 o 
   4  -2  11       56.16       54.84      5.01 o 
   5  -2  11      260.25      272.67      8.15 o 
   6  -2  11       92.27       73.20      6.30 o 
  -6  -1  11       30.82       35.39      5.13 o 
  -5  -1  11       28.63       26.49      4.27 o 
  -4  -1  11      173.68      147.87     10.53 o 
  -3  -1  11       48.80       40.92      3.29 o 
  -2  -1  11      361.68      367.59      7.61 o 
  -1  -1  11      264.73      265.08      6.01 o 
   0  -1  11      551.12      565.50     16.00 o 
   1  -1  11       65.21       76.46      6.81 o 
   2  -1  11      407.61      398.69     10.20 o 
   3  -1  11      256.15      255.01      8.39 o 
   4  -1  11       93.72       96.24      7.39 o 
   5  -1  11      287.67      280.45     10.84 o 
   6  -1  11      191.90      186.34     15.11 o 
   7  -1  11        8.57        3.52      2.98 o 
  -6   0  11        2.66        9.59      5.61 o 
  -5   0  11        0.53        4.08      3.78 o 
  -4   0  11      103.66       93.80      4.82 o 
  -3   0  11      230.19      248.50      8.24 o 
  -2   0  11      236.83      227.58      7.31 o 
  -1   0  11      144.42      143.35      5.01 o 
   0   0  11     2448.04     2502.67     31.16 o 
   1   0  11      253.72      260.31      5.13 o 
   2   0  11      550.93      529.71     13.06 o 
   3   0  11        5.31        8.07      2.34 o 
   4   0  11      404.04      460.87     11.62 o 
   5   0  11       17.15       23.63      3.68 o 
   6   0  11       71.65       77.03     11.98 o 
   7   0  11       65.01       60.22      8.44 o 
  -6   1  11        5.04        7.58      5.03 o 
  -5   1  11       25.35       25.71      4.78 o 
  -4   1  11       36.85       33.13      4.93 o 
  -3   1  11      370.35      340.10      8.72 o 
  -2   1  11      152.42      151.34      4.49 o 
  -1   1  11      284.80      278.07      8.24 o 
   0   1  11      427.53      441.25      6.79 o 
   1   1  11     1774.98     1820.16     20.43 o 
   2   1  11      947.04      923.61     21.92 o 
   3   1  11      338.17      336.30      9.65 o 
   4   1  11       35.36       34.42      6.43 o 
   5   1  11        4.30        3.71      3.78 o 
   6   1  11       84.86       88.87      4.68 o 
   7   1  11      123.83      132.86      7.71 o 
  -5   2  11       78.23       76.72      6.54 o 
  -4   2  11      101.87       88.26      3.94 o 
  -3   2  11       21.16       24.13      4.59 o 
  -2   2  11      835.23      856.65     15.77 o 
  -1   2  11       62.67       61.40      2.47 o 
   0   2  11      244.59      233.50      4.87 o 
   1   2  11      868.05      878.09     10.63 o 
   2   2  11     1721.77     1770.48     20.45 o 
   3   2  11      270.99      279.66      8.93 o 
   4   2  11      166.53      159.80      7.60 o 
   5   2  11       13.44        9.47      2.90 o 
   6   2  11      248.33      266.02     10.25 o 
   7   2  11       37.32       35.20      7.54 o 
  -5   3  11       23.97       18.89      3.63 o 
  -4   3  11       88.18       88.77      5.03 o 
  -3   3  11      354.28      357.20     11.61 o 
  -2   3  11        4.68        4.43      1.24 o 
  -1   3  11        9.28       11.69      1.66 o 
   0   3  11      474.87      487.32      7.61 o 
   1   3  11      723.75      729.25      9.35 o 
   2   3  11      156.38      154.37      6.05 o 
   3   3  11      312.36      317.04      7.15 o 
   4   3  11      864.94      911.77     46.17 o 
   5   3  11       38.27       42.46      6.37 o 
   6   3  11        0.06        1.42      1.18 o 
   7   3  11       21.53       15.57      3.38 o 
   8   3  11       38.26       32.55      4.46 o 
  -5   4  11      138.99      133.75      5.59 o 
  -4   4  11      499.54      524.50     14.70 o 
  -3   4  11        6.45        5.49      1.28 o 
  -2   4  11       85.07       70.24      7.95 o 
  -1   4  11      243.91      264.99      5.57 o 
   0   4  11      686.46      689.15      9.89 o 
   1   4  11       71.42       69.36      3.08 o 
   2   4  11        2.71        4.27      1.18 o 
   3   4  11      194.09      191.29      5.23 o 
   4   4  11       28.83       32.85      5.81 o 
   5   4  11      273.99      272.60      8.78 o 
   6   4  11      125.53      121.76      8.53 o 
   7   4  11       25.75       23.89      5.04 o 
   8   4  11        0.22        1.28      2.53 o 
  -5   5  11      292.27      296.77     15.16 o 
  -4   5  11        0.32        2.03      2.37 o 
  -3   5  11        5.25        3.51      1.83 o 
  -2   5  11      243.17      257.26      8.79 o 
  -1   5  11      175.06      173.54      6.16 o 
   0   5  11       28.04       23.29      2.97 o 
   1   5  11        5.54        4.55      1.23 o 
   2   5  11      450.88      469.64      8.59 o 
   3   5  11        1.23        2.69      0.94 o 
   4   5  11        1.89        3.40      1.35 o 
   5   5  11      114.26       96.90      8.53 o 
   6   5  11      318.21      354.21     11.71 o 
   7   5  11      140.11      109.66      6.69 o 
  -5   6  11        0.65        0.85      2.04 o 
  -4   6  11        2.60        4.39      2.26 o 
  -3   6  11      577.53      633.52     11.24 o 
  -2   6  11       98.84      101.73      4.81 o 
  -1   6  11        6.76        7.59      1.66 o 
   0   6  11       59.93       50.38      2.95 o 
   1   6  11      209.46      223.94      7.84 o 
   2   6  11       24.08       23.17      2.18 o 
   3   6  11        0.27        1.73      1.10 o 
   4   6  11       10.50        8.78      1.87 o 
   5   6  11       11.62       17.29      3.66 o 
   6   6  11       32.29       20.97      4.55 o 
   7   6  11      154.62      110.17     23.38 o 
  -4   7  11      263.29      267.25     14.55 o 
  -3   7  11      132.85      113.58      6.55 o 
  -2   7  11       19.46       22.92      4.06 o 
  -1   7  11      140.96      148.02      6.70 o 
   0   7  11      147.19      138.99      4.45 o 
   1   7  11        0.35        2.81      1.27 o 
   2   7  11       13.37       11.07      2.25 o 
   3   7  11       70.74       75.88      2.39 o 
   4   7  11      187.90      206.82      6.39 o 
   5   7  11        0.13        1.65      0.70 o 
   6   7  11        8.67        3.36      2.38 o 
   7   7  11       63.84       44.86     16.24 o 
  -3   8  11       26.72       21.37      4.11 o 
  -2   8  11      188.90      209.06      8.79 o 
  -1   8  11      358.31      357.05     13.85 o 
   0   8  11        5.21        6.15      1.69 o 
   1   8  11        7.10        5.36      2.12 o 
   2   8  11       73.72       77.56      4.90 o 
   3   8  11        1.49        3.23      1.48 o 
   4   8  11        0.03        1.19      1.80 o 
   5   8  11       16.11       15.48      6.03 o 
   6   8  11       45.54       47.07     12.49 o 
   7   8  11        3.72        2.97      2.56 o 
  -3   9  11      154.43      163.17      7.32 o 
  -2   9  11       70.56       52.93     10.49 o 
  -1   9  11       30.99       28.25      2.95 o 
   0   9  11        0.65        1.79      1.62 o 
   1   9  11      441.40      472.68     17.81 o 
   2   9  11       41.16       43.97      3.60 o 
   3   9  11        2.11        7.06      2.88 o 
   4   9  11        5.87        3.33      3.60 o 
   5   9  11      103.39       94.91     23.72 o 
   6   9  11       13.81       12.53      6.53 o 
  -2  10  11       31.35       17.40     10.58 o 
  -1  10  11       60.33       61.66      5.71 o 
   0  10  11      111.78      122.43      4.36 o 
   1  10  11      138.20      111.37     13.37 o 
   2  10  11        0.05        2.74      3.27 o 
   3  10  11        4.68        2.72      2.41 o 
   4  10  11        8.32        6.88      3.76 o 
   5  10  11        1.71        3.59      3.30 o 
   1  11  11       13.21       17.59      4.91 o 
   2  11  11      112.44      110.07     26.40 o 
   3  11  11       55.61       49.42      5.97 o 
   4  11  11        1.32        8.11      3.18 o 
  -2  -6  12        7.88        7.73      3.17 o 
  -1  -6  12       14.13       12.47      7.57 o 
   0  -6  12      233.19      201.17      5.94 o 
   1  -6  12      287.10      272.96      9.60 o 
   2  -6  12       30.50       30.25      5.96 o 
  -3  -5  12       25.70       26.53     11.20 o 
  -2  -5  12        6.38        6.77      3.43 o 
  -1  -5  12      233.22      200.85      7.23 o 
   0  -5  12      405.43      400.74     17.86 o 
   1  -5  12        5.46        7.73      2.07 o 
   2  -5  12        1.58        3.53      2.22 o 
   3  -5  12      125.38      110.15      5.75 o 
   4  -5  12       89.31       77.30     23.29 o 
  -4  -4  12       57.83       51.05      6.99 o 
  -3  -4  12       63.81       62.55      5.87 o 
  -2  -4  12      158.40      158.85     10.76 o 
  -1  -4  12      275.85      297.60     10.67 o 
   0  -4  12       15.41       12.79      2.19 o 
   1  -4  12        1.67        3.09      2.43 o 
   2  -4  12      540.44      516.70     16.07 o 
   3  -4  12      263.09      230.06      9.15 o 
   4  -4  12        3.55        2.56      2.23 o 
   5  -4  12        1.08        8.46      3.81 o 
  -5  -3  12        6.85        4.25      3.17 o 
  -4  -3  12        1.49        4.89      4.14 o 
  -3  -3  12      186.94      181.45      9.29 o 
  -2  -3  12        9.20       11.78      1.74 o 
  -1  -3  12        5.49        3.15      1.67 o 
   0  -3  12       36.66       34.08      7.09 o 
   1  -3  12      565.24      576.19     13.86 o 
   2  -3  12       68.30       76.67      6.00 o 
   3  -3  12        2.17        4.86      3.23 o 
   4  -3  12       51.98       45.12     10.24 o 
   5  -3  12       68.49       63.86     13.39 o 
  -5  -2  12        1.24        4.40      5.43 o 
  -4  -2  12      135.98      142.26     12.61 o 
  -3  -2  12       26.76       30.05      4.56 o 
  -2  -2  12       61.07       51.23      3.62 o 
  -1  -2  12      184.07      174.98      9.79 o 
   0  -2  12       11.99       13.86      1.84 o 
   1  -2  12      103.85      115.85      4.77 o 
   2  -2  12       70.70       64.25      5.08 o 
   3  -2  12      365.52      364.16     21.46 o 
   4  -2  12      454.74      423.10     10.05 o 
   5  -2  12       23.23       19.03      3.52 o 
   6  -2  12        0.42        2.35      1.72 o 
  -5  -1  12      155.08      176.22     10.99 o 
  -4  -1  12      171.46      155.71      9.60 o 
  -3  -1  12      136.13      142.37     15.46 o 
  -2  -1  12       95.06       89.40      3.40 o 
  -1  -1  12      142.65      135.20      7.00 o 
   0  -1  12      215.74      203.80      5.49 o 
   1  -1  12        2.41        3.39      1.11 o 
   2  -1  12      578.73      621.55     13.40 o 
   3  -1  12      275.44      278.21     10.67 o 
   4  -1  12       14.67        7.32      2.27 o 
   5  -1  12        0.27        2.12      2.28 o 
   6  -1  12      198.46      187.61      7.31 o 
  -5   0  12        6.43       10.95      3.94 o 
  -4   0  12      125.92      128.59     27.38 o 
  -3   0  12      357.41      333.45     13.09 o 
  -2   0  12      397.38      421.52     14.34 o 
  -1   0  12       14.14       12.57      1.71 o 
   0   0  12      106.47      104.59     11.24 o 
   1   0  12      203.13      213.27      6.08 o 
   2   0  12        4.48        4.12      4.03 o 
   3   0  12      221.44      234.48      7.29 o 
   4   0  12       12.42       14.57      3.47 o 
   5   0  12      350.30      351.85     10.25 o 
   6   0  12      130.10      130.67      8.67 o 
   7   0  12        4.60        9.14      4.05 o 
  -5   1  12       65.71       63.03     23.82 o 
  -4   1  12       99.45       90.92      7.36 o 
  -3   1  12      281.26      265.40     10.57 o 
  -2   1  12      498.85      487.79     12.67 o 
  -1   1  12       36.26       38.55      3.30 o 
   0   1  12       74.32       91.58      3.61 o 
   1   1  12      167.78      150.20      4.79 o 
   2   1  12       83.60       88.17      7.79 o 
   3   1  12      106.66      118.99      7.08 o 
   4   1  12       92.63      101.41      8.33 o 
   6   1  12        6.52       12.84      3.79 o 
   7   1  12       49.52       40.30      8.61 o 
  -5   2  12       60.62       59.22      6.18 o 
  -4   2  12       38.20       36.07      5.38 o 
  -3   2  12      176.97      185.39      6.23 o 
  -2   2  12        1.22        2.63      1.14 o 
  -1   2  12      398.40      402.22      9.01 o 
   0   2  12       86.46       81.37      3.67 o 
   1   2  12      930.57      912.79     24.02 o 
   2   2  12       69.81       72.28      4.21 o 
   3   2  12       22.67       26.16      2.53 o 
   4   2  12       14.96       20.60      5.39 o 
   5   2  12      116.48      121.89      5.03 o 
   6   2  12       79.58       86.33      9.61 o 
   7   2  12       96.81       94.11      5.83 o 
  -5   3  12       56.94       42.63     15.82 o 
  -4   3  12      428.24      406.57     11.12 o 
  -3   3  12       29.60       27.83      5.94 o 
  -2   3  12        5.11        7.75      1.88 o 
  -1   3  12        2.67        3.38      1.57 o 
   0   3  12      603.85      589.76     12.61 o 
   1   3  12      541.34      548.53     17.42 o 
   2   3  12      180.78      186.35      7.38 o 
   3   3  12        1.24        3.89      1.84 o 
   4   3  12      177.57      157.64      7.52 o 
   5   3  12       72.92       70.95      4.87 o 
   6   3  12        5.50        4.73      2.13 o 
   7   3  12       64.43       70.18      9.68 o 
  -5   4  12      115.11      117.03      9.86 o 
  -4   4  12       39.90       40.95      4.12 o 
  -3   4  12       51.09       51.10      5.61 o 
  -2   4  12        8.04       10.98      2.35 o 
  -1   4  12       85.64       74.53      6.24 o 
   0   4  12      209.41      222.69      6.59 o 
   1   4  12      396.79      399.47      9.03 o 
   2   4  12      227.99      230.81      7.13 o 
   3   4  12       44.78       39.55      4.21 o 
   4   4  12      137.28      140.47      4.40 o 
   5   4  12        7.77        7.49      1.75 o 
   6   4  12       14.50       16.81      4.44 o 
   7   4  12        0.63        4.69      6.64 o 
  -4   5  12      139.61      137.95      5.52 o 
  -3   5  12       85.93       93.95      4.55 o 
  -2   5  12       61.08       45.37      9.17 o 
  -1   5  12      184.56      196.48      7.97 o 
   0   5  12        1.87        2.80      1.45 o 
   1   5  12      393.98      393.70     15.76 o 
   2   5  12       41.77       48.69      3.34 o 
   3   5  12      383.62      384.19      7.53 o 
   4   5  12       20.84       21.22      2.49 o 
   5   5  12       28.16       30.36      6.46 o 
   6   5  12       47.08       35.27      8.46 o 
   7   5  12       31.38       21.28     11.39 o 
  -4   6  12      139.28      138.14      7.06 o 
  -3   6  12        0.35        1.65      2.29 o 
  -2   6  12      185.13      188.24      7.92 o 
  -1   6  12      125.45      142.06      7.34 o 
   0   6  12      452.31      430.50     12.24 o 
   1   6  12        6.54       13.69      2.97 o 
   2   6  12       31.59       27.30      5.04 o 
   3   6  12      120.16      122.09      5.83 o 
   4   6  12      215.98      215.63      7.30 o 
   5   6  12        0.79        2.34      1.43 o 
   6   6  12        2.99        2.98      3.55 o 
  -4   7  12        8.31       10.11      3.43 o 
  -3   7  12       90.81       81.14     16.01 o 
  -2   7  12       77.10       86.90      4.48 o 
  -1   7  12      340.29      334.29     11.74 o 
   0   7  12        4.32        6.57      1.59 o 
   1   7  12        2.91        4.49      1.43 o 
   2   7  12       54.58       55.28      4.16 o 
   3   7  12       89.68       81.78      6.09 o 
   4   7  12        0.36        2.80      0.93 o 
   5   7  12        4.64        4.96      4.34 o 
   6   7  12       23.93       24.36      5.87 o 
   7   7  12        0.03        2.41      2.88 o 
  -3   8  12       54.75       55.10      7.43 o 
  -2   8  12      162.75      147.42      5.79 o 
  -1   8  12       32.60       40.55      4.40 o 
   0   8  12       62.95       59.29      4.90 o 
   1   8  12      116.97      123.94      9.28 o 
   2   8  12       87.58       73.14     12.21 o 
   3   8  12        0.16        0.56      1.23 o 
   4   8  12       24.17       18.75      7.06 o 
   5   8  12      105.59      113.97      8.19 o 
   6   8  12        9.63       11.80      5.13 o 
  -2   9  12       57.68       58.79      4.82 o 
  -1   9  12       11.02       11.90      3.69 o 
   0   9  12       98.70      111.15      4.88 o 
   1   9  12       30.81       23.90      6.76 o 
   2   9  12        0.26        0.00      2.88 o 
   3   9  12        2.75        7.03      3.48 o 
   4   9  12       38.08       41.05     11.06 o 
   5   9  12       16.28       16.17      6.19 o 
   6   9  12        2.52        2.22      2.03 o 
  -1  10  12       96.19       89.80      6.74 o 
   0  10  12        6.05       10.96      3.90 o 
   1  10  12        2.51        4.10      3.96 o 
   2  10  12       74.58       85.56      6.99 o 
   3  10  12       14.07       12.79      6.57 o 
   4  10  12        6.60        8.38      3.87 o 
   5  10  12        0.17        3.79      3.11 o 
  -2  -5  13       42.73       39.80      6.27 o 
  -1  -5  13       61.53       56.01     12.66 o 
   0  -5  13       13.52       10.99      3.62 o 
   1  -5  13      173.59      176.42      6.22 o 
   2  -5  13       30.19       31.69      4.37 o 
  -3  -4  13       34.61       39.08      6.68 o 
  -2  -4  13      145.56      162.01      9.47 o 
  -1  -4  13       41.10       39.80      2.98 o 
   0  -4  13       60.76       68.38      4.07 o 
   1  -4  13      172.86      180.17      6.67 o 
   2  -4  13       16.62       28.61      6.07 o 
   3  -4  13       67.01       59.32      6.36 o 
   4  -4  13       66.04       60.55      8.84 o 
  -3  -3  13       76.61       94.57      7.12 o 
  -2  -3  13        0.19        2.08      1.41 o 
  -1  -3  13      106.06      103.35      4.57 o 
   0  -3  13      367.10      395.02     11.08 o 
   1  -3  13        7.34        8.25      2.40 o 
   2  -3  13      115.73      134.60      5.73 o 
   3  -3  13      139.38      135.48      6.35 o 
   4  -3  13       72.59       74.52     10.39 o 
   5  -3  13        0.77        2.18      3.40 o 
  -4  -2  13      119.35      127.65     10.74 o 
  -3  -2  13       10.20        8.02      5.08 o 
  -2  -2  13        1.28        1.38      1.51 o 
  -1  -2  13       75.21       82.56      6.00 o 
   0  -2  13        3.91        4.94      1.56 o 
   1  -2  13      105.17       96.67      5.72 o 
   2  -2  13       84.46       99.98      6.63 o 
   3  -2  13      394.74      411.22     10.56 o 
   4  -2  13       44.12       31.49      9.72 o 
   5  -2  13       44.87       43.65      5.38 o 
  -4  -1  13        1.56        3.22      4.94 o 
  -3  -1  13       65.48       67.35      8.10 o 
  -2  -1  13      208.64      225.11      9.76 o 
  -1  -1  13        6.70        8.59      1.82 o 
   0  -1  13        7.38        6.17      1.38 o 
   1  -1  13      311.60      317.25     10.17 o 
   2  -1  13      335.21      347.19      9.48 o 
   3  -1  13       63.19       64.24      5.73 o 
   4  -1  13       98.83       91.75      5.85 o 
   5  -1  13      116.61      121.55      5.67 o 
   6  -1  13       19.66       13.88      6.36 o 
  -4   0  13      106.31      101.30      7.98 o 
  -3   0  13      372.55      379.36     13.97 o 
  -2   0  13        0.23        1.72      1.14 o 
  -1   0  13       98.97       95.30      8.04 o 
   0   0  13       33.65       20.97      3.32 o 
   1   0  13       12.27       10.67      2.75 o 
   2   0  13       14.62       17.04      2.95 o 
   3   0  13      115.67      108.83      5.81 o 
   4   0  13      355.00      393.12     13.87 o 
   5   0  13       26.96       27.55      3.39 o 
   6   0  13        7.28        7.37      2.80 o 
  -4   1  13      211.72      212.98     11.45 o 
  -3   1  13        3.26        4.31      1.62 o 
  -2   1  13       55.36       48.67      3.81 o 
  -1   1  13      874.35      863.04     23.08 o 
   0   1  13       86.05       68.91      8.28 o 
   1   1  13       86.99       79.26      5.94 o 
   2   1  13        3.27        3.41      1.87 o 
   3   1  13      515.12      523.44     13.32 o 
   4   1  13        5.74        5.85      2.22 o 
   5   1  13       30.19       21.04      4.33 o 
   6   1  13       39.67       33.31      5.14 o 
  -4   2  13       13.90        7.65      3.74 o 
  -3   2  13      137.50      125.69      7.75 o 
  -2   2  13      975.98      992.16     30.60 o 
  -1   2  13       44.24       37.21      3.98 o 
   0   2  13        0.16        1.05      1.91 o 
   1   2  13       45.51       48.66     11.27 o 
   2   2  13       75.81       80.87      6.07 o 
   3   2  13       39.11       42.28      4.16 o 
   4   2  13       19.15       16.38      3.37 o 
   5   2  13      105.90       96.98      5.03 o 
   6   2  13       90.73       94.44      4.83 o 
   7   2  13        0.13        0.44      1.19 o 
  -4   3  13       40.39       36.74      7.00 o 
  -3   3  13      609.73      606.53      9.88 o 
  -2   3  13       77.55       77.70      5.70 o 
  -1   3  13        1.44        1.40      1.61 o 
   0   3  13      299.72      289.09      8.51 o 
   1   3  13     1945.16     2058.67     26.22 o 
   2   3  13      286.80      277.80      7.75 o 
   3   3  13       32.67       29.85      3.89 o 
   4   3  13        6.61        7.80      1.91 o 
   5   3  13        3.47        5.24      2.04 o 
   6   3  13        0.04        1.19      1.85 o 
   7   3  13        9.73        4.43      2.98 o 
  -4   4  13      177.51      172.05      5.61 o 
  -3   4  13        8.46        7.22      2.61 o 
  -2   4  13        0.37        3.76      4.49 o 
  -1   4  13      621.76      666.31     14.63 o 
   0   4  13      331.82      320.72     11.91 o 
   1   4  13      143.44      131.49     10.29 o 
   2   4  13       26.16       32.35      4.74 o 
   3   4  13      220.99      206.29      8.52 o 
   4   4  13        0.86        1.22      0.99 o 
   5   4  13       24.43       18.93      5.44 o 
   6   4  13       47.15       45.96      8.79 o 
   7   4  13       58.58       46.29     14.43 o 
  -4   5  13       24.62       21.54      4.88 o 
  -3   5  13       21.83       20.70      2.81 o 
  -2   5  13      288.90      277.68      7.02 o 
  -1   5  13      133.46      134.98      5.33 o 
   0   5  13      220.01      194.99      7.58 o 
   1   5  13        2.49        1.57      1.31 o 
   2   5  13      973.39      972.06     34.42 o 
   3   5  13      181.47      199.18      8.71 o 
   4   5  13       44.07       39.89      6.64 o 
   5   5  13        0.39        3.29      1.78 o 
   6   5  13       16.01        9.20      3.24 o 
   7   5  13        0.07        1.15      2.92 o 
  -3   6  13      302.26      289.76     13.02 o 
  -2   6  13        3.63        4.63      2.69 o 
  -1   6  13       26.67       24.22      2.64 o 
   0   6  13       10.64       18.48      2.85 o 
   1   6  13      415.30      397.70     14.55 o 
   2   6  13        1.36        2.49      1.24 o 
   3   6  13        5.13        7.92      2.77 o 
   4   6  13       88.00       85.09      7.45 o 
   5   6  13       63.27       68.49      5.20 o 
   6   6  13        3.84        4.58      3.13 o 
  -3   7  13       28.76       21.89      5.53 o 
  -2   7  13        6.18        6.37      2.10 o 
  -1   7  13       67.27       72.70      5.50 o 
   0   7  13      111.25      105.74      5.09 o 
   1   7  13       39.97       40.97      6.88 o 
   2   7  13       12.52        7.08      1.96 o 
   3   7  13      137.59      136.21      5.69 o 
   4   7  13       71.78       75.11      5.20 o 
   5   7  13        4.80        7.14      3.69 o 
   6   7  13        0.29        1.51      2.03 o 
  -2   8  13        4.47        3.99      1.82 o 
  -1   8  13       67.19       66.32      4.99 o 
   0   8  13        9.78       12.38      2.42 o 
   1   8  13       12.80       13.71      2.25 o 
   2   8  13      176.71      169.88      5.01 o 
   3   8  13       35.76       32.69      7.59 o 
   4   8  13        7.29        9.17      4.21 o 
   5   8  13        1.29        2.77      2.34 o 
   6   8  13       53.33       45.44     18.87 o 
  -1   9  13       48.01       51.71      7.71 o 
   0   9  13        9.03       10.30      2.11 o 
   1   9  13       84.19       72.05      8.90 o 
   2   9  13       16.77       22.07      8.02 o 
   3   9  13       25.68       27.56      5.64 o 
   4   9  13        0.05        0.89      2.97 o 
   5   9  13       19.23       17.41      8.32 o 
   1  10  13        9.61        6.88      4.90 o 
   2  10  13       11.13        9.50      5.32 o 
   3  10  13       48.48       36.98     13.21 o 
  -1  -4  14      114.37      110.96     28.42 o 
   0  -4  14       72.77       84.46      9.98 o 
   1  -4  14        7.11        7.44      2.99 o 
   2  -4  14       80.72       64.64     13.54 o 
  -2  -3  14      148.20      162.53      9.57 o 
  -1  -3  14       37.47       39.12      4.02 o 
   0  -3  14        0.09        1.80      1.67 o 
   1  -3  14      311.27      346.58      9.38 o 
   2  -3  14       97.64      104.90      5.31 o 
   3  -3  14       21.80       13.13      2.59 o 
   4  -3  14        7.63        6.75      2.64 o 
  -3  -2  14       85.10       95.20      9.38 o 
  -2  -2  14      136.63      163.15      9.62 o 
  -1  -2  14        1.72        2.03      1.95 o 
   0  -2  14      249.95      236.06      6.27 o 
   1  -2  14      136.57      143.31      5.90 o 
   2  -2  14       72.33       72.21     13.91 o 
   3  -2  14       30.34       35.96      3.96 o 
   4  -2  14       81.37       70.96     14.16 o 
  -3  -1  14       82.47       95.50      9.75 o 
  -2  -1  14       81.66       76.69      5.73 o 
  -1  -1  14      202.05      227.53      6.10 o 
   0  -1  14      195.07      199.74     12.49 o 
   1  -1  14       95.86       87.18     12.67 o 
   2  -1  14      191.50      208.64      7.09 o 
   3  -1  14      162.02      171.23      7.48 o 
   4  -1  14      145.82      145.43     10.46 o 
   5  -1  14        0.02        1.44      2.11 o 
  -3   0  14       44.70       48.70      5.66 o 
  -2   0  14      268.49      256.83     14.91 o 
   0   0  14       31.43       32.73      4.27 o 
   1   0  14       58.72       70.37      5.01 o 
   2   0  14      146.25      142.47     10.90 o 
   3   0  14      245.83      256.31      8.36 o 
   4   0  14        3.18        6.91      2.78 o 
   5   0  14       68.13       70.62      5.86 o 
  -3   1  14      154.45      142.14      8.70 o 
  -2   1  14      196.16      204.76      6.33 o 
  -1   1  14       55.44       55.98      5.80 o 
   0   1  14      161.69      179.89      8.90 o 
   1   1  14        2.41        3.25      2.11 o 
   2   1  14      397.02      397.81     13.62 o 
   3   1  14        7.03        5.06      2.52 o 
   4   1  14      209.90      206.25      8.52 o 
   5   1  14       55.18       53.34      5.17 o 
   6   1  14       64.26       62.78     17.75 o 
  -4   2  14       98.55       97.14      8.15 o 
  -3   2  14      626.97      571.51     10.68 o 
  -2   2  14       11.95       14.58      4.43 o 
  -1   2  14       80.00       88.47      5.16 o 
   0   2  14       37.58       32.26      5.26 o 
   1   2  14      167.63      168.81      6.18 o 
   2   2  14       10.82        9.54      3.42 o 
   3   2  14        7.16       10.42      2.81 o 
   4   2  14      114.30       99.05      6.02 o 
   5   2  14        2.75        7.10      2.03 o 
   6   2  14       19.99       13.69      4.34 o 
  -4   3  14       81.13       96.27     10.22 o 
  -3   3  14        0.00        0.49      1.70 o 
  -2   3  14      178.22      183.95      6.41 o 
  -1   3  14      224.08      217.27     10.24 o 
   0   3  14       26.44       25.45      4.41 o 
   1   3  14       25.18       26.88      5.24 o 
   2   3  14        4.88        7.52      2.18 o 
   3   3  14      109.21      112.14      8.10 o 
   4   3  14       51.28       54.41      6.23 o 
   5   3  14       42.07       44.54      9.54 o 
   6   3  14       59.61       54.30      9.15 o 
  -3   4  14       17.84       18.84      3.53 o 
  -2   4  14      319.89      308.00      8.50 o 
  -1   4  14      230.23      196.35     10.25 o 
   0   4  14      316.78      313.06     12.41 o 
   1   4  14        2.24        4.53      2.28 o 
   2   4  14      424.22      437.97     13.22 o 
   3   4  14        0.35        1.26      1.86 o 
   4   4  14       72.82       69.99      6.75 o 
   5   4  14        0.62        1.11      1.57 o 
   6   4  14       57.95       51.63     11.63 o 
  -3   5  14       84.36       83.17      8.79 o 
  -2   5  14       11.61        7.74      2.05 o 
  -1   5  14      158.35      161.76      5.89 o 
   0   5  14      161.16      171.12      7.65 o 
   1   5  14      589.11      579.23     20.14 o 
   2   5  14       41.56       36.43      7.60 o 
   3   5  14        7.68        8.20      1.79 o 
   4   5  14       80.21       83.38      5.06 o 
   5   5  14      112.87      109.53     10.30 o 
   6   5  14       18.10       16.01      7.70 o 
  -3   6  14       30.09       25.07      5.62 o 
  -2   6  14       96.69       86.88      4.66 o 
  -1   6  14       32.23       32.95      6.71 o 
   0   6  14      235.27      232.04      9.91 o 
   1   6  14       19.01       16.15      2.35 o 
   2   6  14      303.29      298.19      8.22 o 
   3   6  14      264.18      264.11     10.69 o 
   4   6  14       73.78       70.44      4.45 o 
   5   6  14        1.47        0.51      2.30 o 
   6   6  14        0.99        4.03      3.90 o 
  -2   7  14       58.99       66.92      5.68 o 
  -1   7  14       18.42       20.96      2.78 o 
   0   7  14       53.38       48.30      7.96 o 
   1   7  14        0.42        1.45      1.45 o 
   2   7  14      513.68      519.63     12.46 o 
   3   7  14      141.97      131.68      5.88 o 
   4   7  14        0.27        3.35      3.93 o 
   5   7  14        0.17        2.23      1.62 o 
  -1   8  14        0.13        1.89      1.84 o 
   0   8  14        0.90        1.32      1.18 o 
   1   8  14       70.89       67.71      6.14 o 
   2   8  14       17.81       17.22      4.20 o 
   3   8  14       28.03       24.23     10.39 o 
   4   8  14       89.72       86.37      7.39 o 
   5   8  14       36.79       31.75     11.38 o 
   0   9  14      104.41      101.54      5.89 o 
   1   9  14        0.60        0.84      1.89 o 
   2   9  14        8.72        8.27      6.35 o 
   3   9  14        6.07        2.31      3.80 o 
   0  -3  15      231.75      246.28     10.03 o 
   1  -3  15       95.88       94.57      7.73 o 
  -1  -2  15      178.09      156.56      7.31 o 
   0  -2  15        1.98        1.95      1.78 o 
   1  -2  15        9.85        8.20      2.86 o 
   2  -2  15      237.98      257.06      7.78 o 
   3  -2  15      121.88      118.13      6.49 o 
  -2  -1  15      358.92      397.78     20.94 o 
  -1  -1  15       25.86       25.32      3.93 o 
   0  -1  15        2.57        2.44      2.84 o 
   1  -1  15      186.37      203.59      6.56 o 
   2  -1  15      184.60      199.27      6.71 o 
   3  -1  15        0.05        2.57      1.99 o 
   4  -1  15       16.53       18.76      5.62 o 
  -2   0  15       21.00       29.65      4.72 o 
  -1   0  15       14.55       11.72      3.48 o 
   0   0  15      228.78      221.09      8.58 o 
   1   0  15      109.36       94.10      6.58 o 
   2   0  15        4.14        6.59      2.15 o 
   3   0  15       53.10       48.56      5.71 o 
   4   0  15      351.75      358.95     10.96 o 
   5   0  15       12.23       17.59      5.57 o 
  -3   1  15        0.22        4.35      3.36 o 
  -2   1  15        5.16        3.02      2.74 o 
  -1   1  15      323.99      360.02      9.30 o 
   0   1  15      108.92      114.44      5.92 o 
   1   1  15       11.67       12.97      4.69 o 
   2   1  15      137.09      123.23      7.08 o 
   3   1  15      185.99      189.22      8.94 o 
   4   1  15       41.57       33.84      7.43 o 
   5   1  15        0.02        2.74      1.98 o 
  -3   2  15       35.72       31.26      8.29 o 
  -2   2  15      320.34      335.64      9.05 o 
  -1   2  15       31.25       30.86      4.59 o 
   0   2  15        0.05        2.64      1.68 o 
   1   2  15      182.24      172.85      6.08 o 
   2   2  15      337.30      341.69     20.48 o 
   3   2  15       68.83       50.54      4.67 o 
   4   2  15        0.18        1.36      2.04 o 
   5   2  15      197.34      184.55     10.37 o 
  -3   3  15      182.96      170.75     11.86 o 
  -2   3  15       69.61       61.82      5.53 o 
  -1   3  15        0.63        0.60      1.81 o 
   0   3  15      314.92      321.85     16.58 o 
   1   3  15       58.48       77.50      5.71 o 
   2   3  15       24.94       27.55      4.34 o 
   3   3  15        1.40        4.28      2.11 o 
   4   3  15      183.08      171.50      9.21 o 
   5   3  15       35.20       40.06      6.02 o 
  -3   4  15       44.49       43.44      6.67 o 
  -2   4  15       15.88       15.33      3.55 o 
  -1   4  15      314.11      295.27     16.27 o 
   0   4  15      231.10      239.61      9.46 o 
   1   4  15       36.23       38.02      8.37 o 
   2   4  15      117.09      105.09      8.40 o 
   3   4  15      157.44      157.61      6.85 o 
   4   4  15      107.89      113.79      5.44 o 
   5   4  15        6.73        3.64      1.72 o 
  -2   5  15      221.02      209.47     11.45 o 
  -1   5  15      140.61      134.46     10.31 o 
   0   5  15       54.54       54.59     10.25 o 
   1   5  15        4.80        5.66      4.12 o 
   2   5  15       30.08       35.34      5.81 o 
   3   5  15        3.03        8.69      2.90 o 
   4   5  15        7.11        7.11      3.15 o 
   5   5  15       24.18       18.56      2.72 o 
  -2   6  15       59.81       61.38      4.52 o 
  -1   6  15       50.29       48.25      4.82 o 
   0   6  15       51.56       49.25      7.01 o 
   1   6  15       55.47       48.89      4.48 o 
   2   6  15      212.10      229.58      6.75 o 
   3   6  15       80.40       72.05      5.38 o 
   4   6  15        5.42        6.54      2.09 o 
   5   6  15       13.41       15.62      6.50 o 
  -1   7  15       84.54       90.74      8.21 o 
   0   7  15       60.36       81.80     14.17 o 
   1   7  15       11.84       14.27      3.55 o 
   2   7  15       24.99       20.96      6.38 o 
   3   7  15      190.73      169.40      8.55 o 
   4   7  15        4.99        5.70      3.44 o 
   0   8  15       16.36       21.72      3.19 o 
   1   8  15        3.63        4.00      2.35 o 
   2   8  15       64.15       53.89     17.06 o 
   3   8  15      136.97      121.88     27.54 o 
   0  -1  16       51.75       52.75      6.01 o 
   1  -1  16       98.45      105.14      5.81 o 
   2  -1  16       72.50       80.58      5.71 o 
  -1   0  16      246.58      290.81     17.51 o 
   0   0  16       39.73       40.20      3.89 o 
   1   0  16       10.64        9.79      2.93 o 
   2   0  16       87.87       89.51     11.27 o 
   3   0  16      179.93      180.58      9.74 o 
  -1   1  16      116.86      115.44     12.29 o 
   0   1  16       31.24       31.88      4.37 o 
   1   1  16       42.91       31.28      9.93 o 
   2   1  16      190.30      187.55      6.61 o 
   3   1  16        0.31        2.04      2.02 o 
   4   1  16        9.10        8.37      5.29 o 
  -2   2  16       14.97       11.99      5.06 o 
  -1   2  16       66.06       75.57      5.20 o 
   0   2  16      156.21      168.87      6.47 o 
   1   2  16      153.79      156.88      7.12 o 
   2   2  16        1.02        1.74      1.58 o 
   3   2  16        0.39        1.93      1.96 o 
   4   2  16       57.94       58.26      3.99 o 
  -2   3  16        0.69        1.95      1.06 o 
  -1   3  16       68.02       93.32     10.10 o 
   0   3  16      189.40      192.40     15.69 o 
   1   3  16       33.82       28.67      6.68 o 
   2   3  16       46.35       42.34      9.49 o 
   3   3  16       88.64       88.56      9.94 o 
   4   3  16        8.27        9.49      3.80 o 
  -1   4  16       24.01       25.35      5.03 o 
   0   4  16       45.04       53.61      5.60 o 
   1   4  16       44.01       44.76      9.91 o 
   2   4  16       85.08       95.44     11.77 o 
   3   4  16        3.06        4.10      1.47 o 
   4   4  16        1.91        3.00      2.07 o 
  -1   5  16        1.21        2.68      2.19 o 
   0   5  16       25.97       27.33      4.40 o 
   1   5  16       76.43       80.57      5.89 o 
   2   5  16        0.20        3.51      2.01 o 
   3   5  16       24.79       17.64      7.21 o 
   4   5  16      136.11      120.22      9.82 o 
   0   6  16      184.37      164.78      8.47 o 
   1   6  16       32.02       26.30      5.52 o 
   2   6  16       33.86       23.07      6.04 o 
   3   6  16       32.20       30.23      8.69 o 
   1   7  16        3.90        3.42      2.02 o 
   2   7  16       32.57       28.53      4.06 o 
   1   1  17        3.41        1.85      1.50 o 
   2   1  17       12.31       10.33      2.46 o 
   0   2  17        1.73        0.90      2.08 o 
   1   2  17      104.17      105.91     13.62 o 
   2   2  17      125.42      142.51     13.77 o 
   0   3  17      134.55      138.97     12.56 o 
   1   3  17      153.38      145.93      8.10 o 
   2   3  17       46.65       34.16      9.34 o 
   3   3  17        0.01        2.10      1.64 o 
   0   4  17       79.92       69.99     10.49 o 
   1   4  17       72.27       53.53     10.81 o 
   2   4  17       18.05       12.82      3.68 o 
   3   4  17      109.29      108.50     17.03 o 
   1   5  17        5.90       10.39      3.18 o 
   2   5  17       40.81       31.55      9.19 o 
                                                 
